# Supplementary material for: 4,4′-(Ethane-1,2-diyl)dipyridinium bis­(2-hy­droxy­benzoate)
Source: Acta Crystallogr Sect E Struct Rep Online. 2010 Oct 2;66(Pt 11):o2701. doi: 10.1107/S160053681003816X (PMC3009235; doi:10.1107/S160053681003816X)
Supplement: Supplementary file 1 [file e-66-o2701-sup1.cif]

##############################################################################
###                                                                        ###
###        Electronic paper (Acta Crystallographica Section E)             ###
###                                                                        ###
##############################################################################
#                                                                            #
# This CIF contains the data in a paper accepted for publication in Acta     #
# Crystallographica Section E. It conforms to the requirements of Notes      #
# for Authors for Section E, and has been peer reviewed under the auspices   #
# of the IUCr Commission on Journals.                                        #
#                                                                            #
# Full details of the Crystallographic Information File format               #
# are given in the paper "The Crystallographic Information File (CIF):       #
# a New Standard Archive File for Crystallography" by S. R. Hall, F. H.      #
# Allen and I. D. Brown [Acta Cryst. (1991), A47, 655-685].                  #
#                                                                            #
# The current version of the core CIF dictionary is obtainable from          #
# ftp://ftp.iucr.org/pub/cif_core.dic. The current version number is 2.4.    #
#                                                                            #
# Software is freely available for graphical display of the structure(s) in  #
# this CIF.  For information consult the CIF home page http://www.iucr.org/  #
# cif/home.html                                                              #
#                                                                            #
# This file may be used for bona fide research purposes within the           #
# scientific community so long as proper attribution is given to the journal # 
# article from which it was obtained.                                        #
#                                                                            #
##############################################################################
                                             
data_global
_audit_creation_method     'PLATON <TABLE ACC> option'
_journal_date_recd_electronic     2010-09-18
_journal_date_accepted     2010-09-24
_journal_name_full     'Acta Crystallographica, Section E'
_journal_year     2010
_journal_volume     66
_journal_issue     11
_journal_page_first     o2701
_journal_page_last     o2701
_journal_paper_category     QO
_journal_coeditor_code     XU5033
_publ_contact_author_name     'Fwu Ming Shen'
_publ_contact_author_address
;
Department of Biotechnology
Yuanpei University
No.306, Yuanpei St., HsinChu
30015 Taiwan
;
_publ_contact_author_email     'fmshen@mail.ypu.edu.tw'
_publ_contact_author_fax     ?
_publ_contact_author_phone     ?
_publ_section_title
;
4,4'-(Ethane-1,2-diyl)dipyridinium bis(2-hydroxybenzoate)
;
loop_
    _publ_author_name
    _publ_author_footnote
    _publ_author_address
    'Lush, Shie Fu' .
;
General Education Center
Yuanpei University
No. 306, Yuanpei St
HsinChu 30015
Taiwan
;
    'Shen, Fwu Ming' .
;
Department of Biotechnology
Yuanpei University
No. 306, Yuanpei St
HsinChu 30015
Taiwan
;
data_I
_chemical_name_systematic
;
4,4'-(ethane-1,2-diyl)dipyridinium bis(2-hydroxybenzoate)
;
_chemical_name_common     ?
_chemical_formula_moiety     'C12 H14 N2 2+, 2(C7 H5 O3 -)'
_chemical_formula_sum     'C26 H24 N2 O6'
_chemical_formula_iupac     'C12 H14 N2 2+, 2C7 H5 O3 -'
_chemical_formula_weight     460.47
_chemical_melting_point     ?
_symmetry_cell_setting     monoclinic
_symmetry_space_group_name_H-M     'P 21/n'
_symmetry_space_group_name_Hall     '-P 2yn'
loop_
    _symmetry_equiv_pos_site_id
    _symmetry_equiv_pos_as_xyz
    1 x,y,z
    2 1/2-x,1/2+y,1/2-z
    3 -x,-y,-z
    4 1/2+x,1/2-y,1/2+z
_cell_length_a     8.622(3)
_cell_length_b     6.867(2)
_cell_length_c     19.566(6)
_cell_angle_alpha     90
_cell_angle_beta     101.324(6)
_cell_angle_gamma     90
_cell_volume     1135.9(6)
_cell_formula_units_Z     2
_cell_measurement_reflns_used     2343
_cell_measurement_theta_min     3.59
_cell_measurement_theta_max     25.94
_cell_measurement_temperature     297
_cell_special_details
;
;
_exptl_crystal_description     'prism'
_exptl_crystal_colour     'colorless'
_exptl_crystal_size_max     0.42
_exptl_crystal_size_mid     0.26
_exptl_crystal_size_min     0.17
_exptl_crystal_density_diffrn     1.346
_exptl_crystal_density_meas     ?
_exptl_crystal_density_method     'Not Measured'
_exptl_crystal_F_000     484
_exptl_absorpt_coefficient_mu     0.097
_exptl_absorpt_correction_type     none
_exptl_absorpt_process_details     ?
_exptl_absorpt_correction_T_min     ?
_exptl_absorpt_correction_T_max     ?
_exptl_special_details
;
;
_diffrn_ambient_temperature     297
_diffrn_radiation_type     'MoK\a'
_diffrn_radiation_wavelength     0.71073
_diffrn_radiation_source     'fine-focus sealed tube'
_diffrn_radiation_monochromator     graphite
_diffrn_measurement_device_type     'Bruker SMART CCD area-detector'
_diffrn_measurement_method     '\w scan'
_diffrn_detector_area_resol_mean     9
_diffrn_reflns_number     6165
_diffrn_reflns_av_R_equivalents     0.0527
_diffrn_reflns_av_sigmaI/netI     0.0344
_diffrn_reflns_theta_min     2.12
_diffrn_reflns_theta_max     26.07
_diffrn_reflns_theta_full     26.07
_diffrn_measured_fraction_theta_max     0.995
_diffrn_measured_fraction_theta_full     0.995
_diffrn_reflns_limit_h_min     -5
_diffrn_reflns_limit_h_max     10
_diffrn_reflns_limit_k_min     -8
_diffrn_reflns_limit_k_max     8
_diffrn_reflns_limit_l_min     -24
_diffrn_reflns_limit_l_max     23
_refine_special_details
;
Refinement on <i>F</i>^2^ for ALL reflections except those flagged by the user
for potential systematic errors. Weighted <i>R</i>-factors <i>wR</i> and all
goodnesses of fit <i>S</i> are based on <i>F</i>^2^, conventional
<i>R</i>-factors <i>R</i> are based on <i>F</i>, with <i>F</i> set to zero for
negative <i>F</i>^2^. The observed criterion of <i>F</i>^2^ > \s(<i>F</i>^2^)
is used only for calculating -<i>R</i>-factor-obs <i>etc</i>. and is not
relevant to the choice of reflections for refinement. <i>R</i>-factors based
on <i>F</i>^2^ are statistically about twice as large as those based on
<i>F</i>, and <i>R</i>-factors based on ALL data will be even larger.
;
_reflns_number_total     2246
_reflns_number_gt     1645
_reflns_threshold_expression     I>2\s(I)
_refine_ls_structure_factor_coef     Fsqd
_refine_ls_matrix_type     full
_refine_ls_R_factor_all     0.0639
_refine_ls_R_factor_gt     0.0470
_refine_ls_wR_factor_gt     0.1314
_refine_ls_wR_factor_ref     0.1469
_refine_ls_goodness_of_fit_ref     1.054
_refine_ls_restrained_S_all     1.054
_refine_ls_number_reflns     2246
_refine_ls_number_parameters     155
_refine_ls_number_restraints     1
_refine_ls_number_constraints     ?
_refine_ls_hydrogen_treatment     constr
_refine_ls_weighting_scheme     calc
_refine_ls_weighting_details
         'calc w=1/[\s^2^(Fo^2^)+(0.0761P)^2^+0.1342P] where P=(Fo^2^+2Fc^2^)/3'
_atom_sites_solution_hydrogens     geom
_atom_sites_solution_primary     direct
_atom_sites_solution_secondary     difmap
_refine_ls_shift/su_max     0.000
_refine_ls_shift/su_mean     0.000
_refine_diff_density_max     0.206
_refine_diff_density_min     -0.254
_refine_ls_extinction_method     'SHELXL97 (Sheldrick, 2008)'
_refine_ls_extinction_coef     0.015(3)
_refine_ls_extinction_expression
                                   'Fc^*^=KFc[1+0.001Fc^2^\l^3^/sin(2\Q)]^-1/4^'
_refine_ls_abs_structure_details     ?
_refine_ls_abs_structure_Flack     .
loop_
    _atom_type_symbol
    _atom_type_description
    _atom_type_scat_dispersion_real
    _atom_type_scat_dispersion_imag
    _atom_type_scat_source
    O O 0.0106 0.0060 'International Tables Vol C Tables 4.2.6.8 and 6.1.1.4'
    N N 0.0061 0.0033 'International Tables Vol C Tables 4.2.6.8 and 6.1.1.4'
    H H 0.0000 0.0000 'International Tables Vol C Tables 4.2.6.8 and 6.1.1.4'
    C C 0.0033 0.0016 'International Tables Vol C Tables 4.2.6.8 and 6.1.1.4'
_computing_data_collection     'SMART (Bruker, 2000)'
_computing_cell_refinement     'SAINT (Bruker, 1999)'
_computing_data_reduction     'SAINT (Bruker, 1999)'
_computing_structure_solution     'SHELXS97 (Sheldrick, 2008)'
_computing_structure_refinement     'SHELXL97 (Sheldrick, 2008)'
_computing_molecular_graphics     'ORTEP-3 (Farrugia, 1997)'
_computing_publication_material     'PLATON (Spek, 2009)'
loop_
    _atom_site_type_symbol
    _atom_site_label
    _atom_site_fract_x
    _atom_site_fract_y
    _atom_site_fract_z
    _atom_site_U_iso_or_equiv
    _atom_site_thermal_displace_type
    _atom_site_calc_flag
    _atom_site_refinement_flags
    _atom_site_occupancy
    N N 0.23112(16) 0.41868(19) 0.59247(7) 0.0507(5) Uani . . 1.000
    C C8 0.30204(19) 0.4936(2) 0.54421(9) 0.0508(6) Uani . . 1.000
    C C9 0.25306(19) 0.6652(2) 0.51103(9) 0.0502(5) Uani . . 1.000
    C C10 0.12421(17) 0.7649(2) 0.52708(8) 0.0419(5) Uani . . 1.000
    C C11 0.05191(19) 0.6837(2) 0.57748(9) 0.0504(5) Uani . . 1.000
    C C12 0.1084(2) 0.5109(3) 0.60879(10) 0.0545(6) Uani . . 1.000
    C C13 0.07080(18) 0.9519(2) 0.48984(9) 0.0483(5) Uani . . 1.000
    O O1 0.32265(15) 0.10150(17) 0.65611(7) 0.0612(5) Uani . . 1.000
    O O2 0.48925(16) 0.07561(19) 0.58403(7) 0.0689(5) Uani . . 1.000
    O O3 0.67244(17) -0.2176(2) 0.59167(8) 0.0822(6) Uani . . 1.000
    C C1 0.43333(19) 0.0129(2) 0.63306(9) 0.0463(5) Uani . . 1.000
    C C2 0.48956(17) -0.1735(2) 0.66799(8) 0.0425(5) Uani . . 1.000
    C C3 0.4252(2) -0.2478(3) 0.72231(9) 0.0515(6) Uani . . 1.000
    C C4 0.4772(2) -0.4221(3) 0.75408(10) 0.0660(7) Uani . . 1.000
    C C5 0.5946(2) -0.5245(3) 0.73117(11) 0.0696(7) Uani . . 1.000
    C C6 0.6594(2) -0.4550(3) 0.67733(12) 0.0670(7) Uani . . 1.000
    C C7 0.6078(2) -0.2797(2) 0.64510(10) 0.0515(6) Uani . . 1.000
    H H1A 0.26440 0.31150 0.61290 0.0610 Uiso calc R 1.000
    H H8 0.38750 0.42790 0.53250 0.0610 Uiso calc R 1.000
    H H9 0.30600 0.71500 0.47780 0.0600 Uiso calc R 1.000
    H H11 -0.03430 0.74520 0.59020 0.0600 Uiso calc R 1.000
    H H12 0.05870 0.45740 0.64250 0.0650 Uiso calc R 1.000
    H H13A 0.04610 0.92600 0.44020 0.0580 Uiso calc R 1.000
    H H13B 0.15830 1.04320 0.49830 0.0580 Uiso calc R 1.000
    H H3 0.34550 -0.17890 0.73760 0.0620 Uiso calc R 1.000
    H H3A 0.62520 -0.11430 0.58230 0.1230 Uiso . R 1.000
    H H4 0.43350 -0.46980 0.79060 0.0790 Uiso calc R 1.000
    H H5 0.63030 -0.64170 0.75240 0.0830 Uiso calc R 1.000
    H H6 0.73840 -0.52550 0.66230 0.0800 Uiso calc R 1.000
loop_
    _atom_site_aniso_label
    _atom_site_aniso_U_11
    _atom_site_aniso_U_22
    _atom_site_aniso_U_33
    _atom_site_aniso_U_12
    _atom_site_aniso_U_13
    _atom_site_aniso_U_23
    N 0.0485(8) 0.0343(7) 0.0662(9) 0.0103(6) 0.0038(7) 0.0061(6)
    C8 0.0438(9) 0.0412(9) 0.0677(11) 0.0099(7) 0.0118(8) 0.0010(8)
    C9 0.0452(9) 0.0448(9) 0.0623(10) 0.0069(7) 0.0146(7) 0.0043(8)
    C10 0.0356(8) 0.0358(8) 0.0531(9) 0.0032(6) 0.0055(6) 0.0019(7)
    C11 0.0441(9) 0.0454(9) 0.0637(10) 0.0137(7) 0.0154(8) 0.0095(8)
    C12 0.0527(10) 0.0467(9) 0.0660(11) 0.0106(8) 0.0166(8) 0.0140(8)
    C13 0.0451(9) 0.0402(9) 0.0606(10) 0.0084(7) 0.0128(7) 0.0093(8)
    O1 0.0669(8) 0.0460(7) 0.0773(9) 0.0201(6) 0.0307(6) 0.0110(6)
    O2 0.0834(10) 0.0534(8) 0.0801(9) 0.0133(7) 0.0407(8) 0.0186(7)
    O3 0.0732(9) 0.0799(10) 0.1084(12) 0.0229(8) 0.0541(9) 0.0127(9)
    C1 0.0490(9) 0.0376(8) 0.0532(10) 0.0033(7) 0.0126(7) 0.0005(7)
    C2 0.0406(8) 0.0372(8) 0.0480(9) 0.0030(6) 0.0043(6) -0.0019(7)
    C3 0.0542(10) 0.0501(10) 0.0505(9) 0.0075(8) 0.0108(8) 0.0028(8)
    C4 0.0771(13) 0.0583(11) 0.0598(11) 0.0060(10) 0.0067(9) 0.0159(9)
    C5 0.0691(12) 0.0474(10) 0.0823(14) 0.0118(10) -0.0094(10) 0.0130(10)
    C6 0.0499(11) 0.0530(11) 0.0933(15) 0.0185(9) 0.0026(10) -0.0063(11)
    C7 0.0415(9) 0.0474(10) 0.0657(11) 0.0045(7) 0.0111(8) -0.0046(8)
_geom_special_details
;
Bond distances, angles <i>etc</i>. have been calculated using the rounded
fractional coordinates. All su's are estimated from the variances of the
(full) variance-covariance matrix. The cell e.s.d.'s are taken into account in
the estimation of distances, angles and torsion angles
;
loop_
    _geom_bond_atom_site_label_1
    _geom_bond_atom_site_label_2
    _geom_bond_site_symmetry_1
    _geom_bond_site_symmetry_2
    _geom_bond_distance
    _geom_bond_publ_flag
    O1 C1 . . 1.286(2) no
    O2 C1 . . 1.233(2) no
    O3 C7 . . 1.347(2) no
    O3 H3A . . 0.8200 no
    N C8 . . 1.326(2) no
    N C12 . . 1.325(2) no
    N H1A . . 0.8600 no
    C8 C9 . . 1.371(2) no
    C9 C10 . . 1.392(2) no
    C10 C11 . . 1.383(2) no
    C10 C13 . . 1.503(2) no
    C11 C12 . . 1.380(3) no
    C13 C13 . 3_576 1.509(2) no
    C8 H8 . . 0.9300 no
    C9 H9 . . 0.9300 no
    C11 H11 . . 0.9300 no
    C12 H12 . . 0.9300 no
    C13 H13A . . 0.9700 no
    C13 H13B . . 0.9700 no
    C1 C2 . . 1.487(2) no
    C2 C7 . . 1.397(2) no
    C2 C3 . . 1.389(2) no
    C3 C4 . . 1.382(3) no
    C4 C5 . . 1.378(3) no
    C5 C6 . . 1.371(3) no
    C6 C7 . . 1.391(3) no
    C3 H3 . . 0.9300 no
    C4 H4 . . 0.9300 no
    C5 H5 . . 0.9300 no
    C6 H6 . . 0.9300 no
loop_
    _geom_angle_atom_site_label_1
    _geom_angle_atom_site_label_2
    _geom_angle_atom_site_label_3
    _geom_angle_site_symmetry_1
    _geom_angle_site_symmetry_2
    _geom_angle_site_symmetry_3
    _geom_angle
    _geom_angle_publ_flag
    C7 O3 H3A . . . 101.00 no
    C8 N C12 . . . 119.22(15) no
    C8 N H1A . . . 120.00 no
    C12 N H1A . . . 120.00 no
    N C8 C9 . . . 121.90(15) no
    C8 C9 C10 . . . 120.06(15) no
    C9 C10 C13 . . . 119.52(14) no
    C11 C10 C13 . . . 123.49(14) no
    C9 C10 C11 . . . 116.99(13) no
    C10 C11 C12 . . . 119.61(15) no
    N C12 C11 . . . 122.22(17) no
    C10 C13 C13 . . 3_576 115.66(13) no
    N C8 H8 . . . 119.00 no
    C9 C8 H8 . . . 119.00 no
    C8 C9 H9 . . . 120.00 no
    C10 C9 H9 . . . 120.00 no
    C12 C11 H11 . . . 120.00 no
    C10 C11 H11 . . . 120.00 no
    N C12 H12 . . . 119.00 no
    C11 C12 H12 . . . 119.00 no
    C10 C13 H13B . . . 108.00 no
    H13A C13 H13B . . . 107.00 no
    C10 C13 H13A . . . 108.00 no
    C13 C13 H13B 3_576 . . 108.00 no
    C13 C13 H13A 3_576 . . 108.00 no
    O1 C1 C2 . . . 116.34(14) no
    O2 C1 C2 . . . 121.09(15) no
    O1 C1 O2 . . . 122.57(14) no
    C1 C2 C7 . . . 119.65(14) no
    C3 C2 C7 . . . 118.68(15) no
    C1 C2 C3 . . . 121.65(15) no
    C2 C3 C4 . . . 121.27(16) no
    C3 C4 C5 . . . 119.33(18) no
    C4 C5 C6 . . . 120.56(19) no
    C5 C6 C7 . . . 120.48(18) no
    O3 C7 C6 . . . 118.79(16) no
    C2 C7 C6 . . . 119.68(16) no
    O3 C7 C2 . . . 121.52(14) no
    C2 C3 H3 . . . 119.00 no
    C4 C3 H3 . . . 119.00 no
    C3 C4 H4 . . . 120.00 no
    C5 C4 H4 . . . 120.00 no
    C4 C5 H5 . . . 120.00 no
    C6 C5 H5 . . . 120.00 no
    C5 C6 H6 . . . 120.00 no
    C7 C6 H6 . . . 120.00 no
loop_
    _geom_torsion_atom_site_label_1
    _geom_torsion_atom_site_label_2
    _geom_torsion_atom_site_label_3
    _geom_torsion_atom_site_label_4
    _geom_torsion_site_symmetry_1
    _geom_torsion_site_symmetry_2
    _geom_torsion_site_symmetry_3
    _geom_torsion_site_symmetry_4
    _geom_torsion
    _geom_torsion_publ_flag
    C12 N C8 C9 . . . . 0.7(2) no
    C8 N C12 C11 . . . . -0.4(3) no
    N C8 C9 C10 . . . . -0.8(3) no
    C8 C9 C10 C11 . . . . 0.6(2) no
    C8 C9 C10 C13 . . . . -179.43(15) no
    C9 C10 C11 C12 . . . . -0.4(2) no
    C13 C10 C11 C12 . . . . 179.70(16) no
    C9 C10 C13 C13 . . . 3_576 179.34(14) no
    C11 C10 C13 C13 . . . 3_576 -0.7(2) no
    C10 C11 C12 N . . . . 0.2(3) no
    C10 C13 C13 C10 . . 3_576 3_576 -179.97(17) no
    O1 C1 C2 C3 . . . . 0.3(2) no
    O1 C1 C2 C7 . . . . 178.98(15) no
    O2 C1 C2 C3 . . . . -178.62(16) no
    O2 C1 C2 C7 . . . . 0.1(2) no
    C1 C2 C3 C4 . . . . 179.41(16) no
    C7 C2 C3 C4 . . . . 0.7(3) no
    C1 C2 C7 O3 . . . . -0.2(2) no
    C1 C2 C7 C6 . . . . -179.40(16) no
    C3 C2 C7 O3 . . . . 178.52(16) no
    C3 C2 C7 C6 . . . . -0.7(3) no
    C2 C3 C4 C5 . . . . -0.3(3) no
    C3 C4 C5 C6 . . . . -0.1(3) no
    C4 C5 C6 C7 . . . . 0.1(3) no
    C5 C6 C7 O3 . . . . -178.96(18) no
    C5 C6 C7 C2 . . . . 0.3(3) no
loop_
    _geom_hbond_atom_site_label_D
    _geom_hbond_atom_site_label_H
    _geom_hbond_atom_site_label_A
    _geom_hbond_site_symmetry_A
    _geom_hbond_distance_DH
    _geom_hbond_distance_HA
    _geom_hbond_distance_DA
    _geom_hbond_angle_DHA
    _geom_hbond_publ_flag
    N H1A O1 . 0.86 1.70 2.556(2) 177 yes
    O3 H3A O2 . 0.82 1.76 2.545(2) 160 yes
    C11 H11 O3 1_465 0.93 2.55 3.406(3) 154 yes
