# Supplementary material for: 4,4′-(Ethane-1,2-diyl)dipyridinium bis­(2-hy­droxy­benzoate)
Source: Acta Crystallogr Sect E Struct Rep Online. 2010 Oct 2;66(Pt 11):o2701. doi: 10.1107/S160053681003816X (PMC3009235; doi:10.1107/S160053681003816X)
Supplement: Supplementary file 2 [file e-66-o2701-Isup2.hkl]

# 
# h,k,l, Fc-squared, Fo-squared, sigma(Fo-squared) and status flag 
# 
data_I
_shelx_title ' 1005m in P2(1)/n' 
_shelx_refln_list_code          4 
_shelx_F_calc_maximum      165.37 
_exptl_crystal_F_000       484.00 
_reflns_d_resolution_high  0.8087 
 
loop_ 
 _symmetry_equiv_pos_as_xyz 
 'x, y, z' 
 '-x+1/2, y+1/2, -z+1/2' 
 '-x, -y, -z' 
 'x-1/2, -y-1/2, z-1/2' 
 
_cell_length_a     8.6216 
_cell_length_b     6.8674 
_cell_length_c    19.5656 
_cell_angle_alpha  90.000 
_cell_angle_beta  101.324 
_cell_angle_gamma  90.000 
 
_shelx_F_squared_multiplier     1.000 
 
loop_ 
 _refln_index_h 
 _refln_index_k 
 _refln_index_l 
 _refln_F_squared_calc 
 _refln_F_squared_meas 
 _refln_F_squared_sigma 
 _refln_observed_status 
   2   0   0      931.36      963.88     18.55 o 
   4   0   0        0.81        0.76      0.54 o 
   6   0   0       13.92       20.55      1.52 o 
   8   0   0        0.00       -0.30      1.33 o 
  10   0   0        1.26        1.96      2.24 o 
   1   1   0      145.22      147.48     42.57 o 
   2   1   0     3264.36     3206.49     12.65 o 
   3   1   0      299.38      304.30      3.09 o 
   4   1   0      214.66      224.10      2.14 o 
   5   1   0      150.63      152.46      2.01 o 
   6   1   0       88.04      102.52      1.90 o 
   7   1   0        1.88        0.93      0.80 o 
   8   1   0       12.07       13.69      1.35 o 
   9   1   0        6.21        7.82      1.64 o 
  10   1   0        0.19       -1.27      1.39 o 
   0   2   0     1511.54     1372.62     12.92 o 
   1   2   0      326.92      386.86      4.31 o 
   2   2   0       36.75       29.32      1.64 o 
   3   2   0        3.39        1.05      0.33 o 
   4   2   0       80.74       78.34      1.32 o 
   5   2   0        0.01       -0.19      0.53 o 
   6   2   0        8.12        9.17      1.16 o 
   7   2   0       51.59       54.41      2.65 o 
   8   2   0       49.81       52.44      2.25 o 
   9   2   0        0.56       -0.13      1.97 o 
  10   2   0        1.67        4.64      2.89 o 
   1   3   0      605.42      684.51     10.05 o 
   2   3   0        0.05       -0.19      0.31 o 
   3   3   0       51.69       56.21      1.14 o 
   4   3   0        4.19        7.99      0.91 o 
   5   3   0      356.60      350.76     11.13 o 
   6   3   0       79.10       67.41      2.75 o 
   7   3   0        0.56        1.16      1.65 o 
   8   3   0       11.26        9.12      1.67 o 
   9   3   0       16.48       16.80      2.93 o 
   0   4   0     1167.68     1243.62     21.13 o 
   1   4   0      203.43      221.83      2.40 o 
   2   4   0       80.87       75.02      1.51 o 
   3   4   0      266.99      288.44      9.72 o 
   4   4   0      855.92      906.39     30.74 o 
   5   4   0       49.89       56.36      2.65 o 
   6   4   0      137.48      132.57      7.96 o 
   7   4   0        0.30        0.96      2.01 o 
   8   4   0        8.01        7.89      2.31 o 
   9   4   0        0.05        0.19      1.61 o 
   1   5   0        4.72        5.22      0.68 o 
   2   5   0      164.83      181.13      5.14 o 
   3   5   0      294.96      297.25     12.63 o 
   4   5   0       14.09       21.99      1.64 o 
   5   5   0       18.96       18.45      1.90 o 
   6   5   0       20.29       21.09      2.13 o 
   7   5   0        0.02        1.04      1.25 o 
   8   5   0        1.44        1.58      1.50 o 
   0   6   0       21.98       22.81      1.57 o 
   1   6   0       26.90       24.58      1.19 o 
   2   6   0        1.75       -0.03      0.69 o 
   3   6   0        0.01       -0.44      0.64 o 
   4   6   0        0.85        0.47      1.12 o 
   5   6   0       17.93       23.22      2.27 o 
   6   6   0        9.81       12.34      2.12 o 
   7   6   0        2.82        4.82      2.53 o 
   1   7   0       25.98       24.33      1.56 o 
   2   7   0        2.86        1.64      1.00 o 
   3   7   0        4.80        4.99      1.23 o 
   4   7   0       27.92       23.31      2.15 o 
   5   7   0       65.16       61.72      4.41 o 
   0   8   0        0.89        0.53      1.68 o 
   1   8   0        9.18        9.81      1.81 o 
   2   8   0        4.86        5.97      2.41 o 
   3   8   0        2.89        2.51      1.38 o 
  -9   0   1        4.60        5.50      2.21 o 
  -7   0   1        0.81        0.64      1.02 o 
  -5   0   1       24.59       27.80      1.55 o 
  -3   0   1      985.12      915.96     10.74 o 
  -1   0   1        6.99        2.23      0.37 o 
   1   0   1     2292.39     2523.39     20.75 o 
   3   0   1      109.28       82.68      1.66 o 
   5   0   1     3340.12     3357.45     94.08 o 
   7   0   1      176.44      169.19      5.57 o 
   9   0   1        0.18        0.21      1.73 o 
 -10   1   1        1.00        1.60      1.52 o 
  -9   1   1       58.29       62.65      3.03 o 
  -8   1   1       14.02       12.47      1.37 o 
  -7   1   1       27.44       28.57      1.96 o 
  -6   1   1       98.08      106.58      1.93 o 
  -5   1   1      241.27      272.94      6.59 o 
  -4   1   1        4.78        3.35      0.50 o 
  -3   1   1      200.91      242.76      5.01 o 
  -2   1   1        0.26        0.33      0.32 o 
  -1   1   1      736.44      616.97    337.97 o 
   0   1   1       19.50        6.45      0.47 o 
   1   1   1     2135.93     2086.85     14.84 o 
   2   1   1    14568.74    14805.60    181.30 o 
   3   1   1      131.20      101.49      1.29 o 
   4   1   1        6.50        4.50      0.54 o 
   5   1   1      223.10      228.95      2.47 o 
   6   1   1       49.11       54.37      2.35 o 
   7   1   1       27.34       28.73      1.57 o 
   8   1   1       40.40       44.70      2.53 o 
   9   1   1        1.19        0.96      1.23 o 
  10   1   1        2.89        3.52      1.60 o 
 -10   2   1        4.55        0.63      2.26 o 
  -9   2   1        1.53        1.71      1.62 o 
  -8   2   1       34.32       35.87      2.35 o 
  -7   2   1        0.96       -0.03      0.76 o 
  -6   2   1      159.52      160.38      2.88 o 
  -5   2   1       53.67       56.98      1.49 o 
  -4   2   1      236.41      265.31      8.77 o 
  -3   2   1      193.34      206.92      2.91 o 
  -2   2   1      786.20      672.68     82.46 o 
  -1   2   1       47.41       44.60      0.89 o 
   0   2   1      638.71      711.81     10.94 o 
   1   2   1      319.28      312.45      7.87 o 
   2   2   1        6.10        8.92      0.52 o 
   3   2   1        0.39        0.66      0.29 o 
   4   2   1       36.11       32.29      0.89 o 
   5   2   1       53.70       52.07      1.66 o 
   6   2   1        3.79        2.70      0.76 o 
   7   2   1        1.54        0.56      0.76 o 
   8   2   1        0.91        1.92      0.98 o 
   9   2   1        8.63        5.18      2.35 o 
  10   2   1        0.50        1.28      2.36 o 
  -9   3   1        7.42       10.52      3.37 o 
  -8   3   1        1.06        1.81      1.56 o 
  -7   3   1        5.06        5.46      1.47 o 
  -6   3   1      124.02      121.15      3.47 o 
  -5   3   1        7.97       10.04      1.23 o 
  -4   3   1       49.71       37.91      1.29 o 
  -3   3   1      339.60      350.91      6.50 o 
  -2   3   1        1.68        3.33      0.44 o 
  -1   3   1     1615.95     1579.08     16.97 o 
   0   3   1        1.18        1.09      0.31 o 
   1   3   1        0.08        0.89      0.34 o 
   2   3   1      627.56      651.57     13.78 o 
   3   3   1        0.92        1.84      0.34 o 
   4   3   1      175.24      171.65      2.54 o 
   5   3   1       52.28       53.16      1.74 o 
   6   3   1      380.98      388.38     11.58 o 
   7   3   1        2.94        0.50      1.06 o 
   8   3   1       23.91       27.58      2.53 o 
   9   3   1        5.93        4.23      1.59 o 
  -9   4   1        0.64        1.17      1.61 o 
  -8   4   1        1.80        1.01      1.38 o 
  -7   4   1       20.74       20.64      2.18 o 
  -6   4   1      612.96      645.72      8.47 o 
  -5   4   1        2.97        1.19      0.94 o 
  -4   4   1      530.63      572.84     18.74 o 
  -3   4   1      133.81      118.42     15.85 o 
  -2   4   1      245.02      254.88      3.04 o 
  -1   4   1       42.56       43.56      1.49 o 
   0   4   1      489.91      479.15      4.93 o 
   1   4   1      193.52      193.70      2.12 o 
   2   4   1        5.73        8.67      1.10 o 
   3   4   1        5.29        6.68      1.54 o 
   4   4   1       95.64       94.49      2.98 o 
   5   4   1      235.79      230.25      9.22 o 
   6   4   1       34.09       36.75      2.46 o 
   7   4   1       57.25       62.57      3.02 o 
   8   4   1        0.38       -0.04      1.38 o 
   9   4   1       23.47       33.34      3.20 o 
  -8   5   1        3.75        2.54      1.54 o 
  -7   5   1        5.50        5.10      1.85 o 
  -6   5   1        8.36        8.29      1.54 o 
  -5   5   1       64.66       65.28      2.93 o 
  -4   5   1      324.68      351.57     10.35 o 
  -3   5   1       15.35       21.17      1.46 o 
  -2   5   1       77.57       82.12      2.08 o 
  -1   5   1       36.15       39.22      1.13 o 
   0   5   1      129.22      127.37      2.04 o 
   1   5   1      122.91      131.89      3.30 o 
   2   5   1       11.40       13.11      1.07 o 
   3   5   1      300.61      306.60     11.77 o 
   4   5   1      306.30      288.96      5.09 o 
   5   5   1       17.85       16.47      1.77 o 
   6   5   1       17.28       20.41      2.13 o 
   7   5   1        2.53        5.37      1.70 o 
   8   5   1        0.64        0.83      1.36 o 
  -7   6   1       13.53       12.86      2.07 o 
  -6   6   1        0.00       -0.44      1.13 o 
  -5   6   1        5.75        5.60      1.56 o 
  -4   6   1        1.01        0.62      1.10 o 
  -3   6   1       40.32       44.95      3.17 o 
  -2   6   1       15.77       15.18      1.69 o 
  -1   6   1        4.90        4.14      0.72 o 
   0   6   1        0.44        1.30      0.58 o 
   1   6   1       24.62       30.37      1.25 o 
   2   6   1        3.20        1.01      0.82 o 
   3   6   1        0.77       -0.61      0.85 o 
   4   6   1       27.16       24.95      3.46 o 
   5   6   1        1.23        0.61      1.40 o 
   6   6   1        5.34        5.60      1.49 o 
   7   6   1        1.78        2.34      1.39 o 
  -5   7   1       88.57       95.47      5.38 o 
  -4   7   1       11.06       12.04      1.88 o 
  -3   7   1        4.11        4.55      1.23 o 
  -2   7   1        2.37        1.11      0.94 o 
  -1   7   1        4.97        6.13      1.04 o 
   0   7   1       43.76       44.69      2.03 o 
   1   7   1       37.43       34.54      4.42 o 
   2   7   1        1.33        2.17      1.05 o 
   3   7   1        1.95        1.50      1.13 o 
   4   7   1       12.34       12.72      1.83 o 
   5   7   1        3.30        3.50      1.77 o 
  -3   8   1        6.44        4.63      1.66 o 
  -2   8   1       24.35       28.09      2.32 o 
  -1   8   1        1.04        2.89      1.28 o 
   0   8   1        7.38        9.93      2.28 o 
   1   8   1        6.58        7.41      1.48 o 
   2   8   1        0.71        0.16      1.12 o 
   3   8   1        3.36        2.70      1.30 o 
 -10   0   2        1.20        0.21      1.85 o 
  -8   0   2        4.80        1.49      1.58 o 
  -6   0   2      591.84      623.80      6.52 o 
  -4   0   2       40.79       45.02      1.54 o 
  -2   0   2        8.58        5.46      0.76 o 
   0   0   2     1181.15     1150.86      9.72 o 
   2   0   2     6689.31     6592.56     28.85 o 
   4   0   2      337.49      301.16      3.54 o 
   6   0   2       47.74       53.28      2.28 o 
   8   0   2       29.51       29.54      3.26 o 
  10   0   2       37.87       39.88      4.19 o 
 -10   1   2        0.18        1.61      1.46 o 
  -9   1   2        4.92        3.59      1.40 o 
  -8   1   2        0.93        1.48      0.89 o 
  -7   1   2        9.14       10.87      1.15 o 
  -6   1   2        0.27        0.07      0.57 o 
  -5   1   2       27.56       26.23      1.05 o 
  -4   1   2     1655.34     1725.80      7.31 o 
  -3   1   2        1.54        0.35      0.31 o 
  -2   1   2      420.09      418.15      4.65 o 
  -1   1   2      836.61      678.64    175.79 o 
   0   1   2     2812.56     2776.32    106.50 o 
   1   1   2      332.30      380.06      4.37 o 
   2   1   2     3730.51     3373.67     23.42 o 
   3   1   2      956.60      864.18      6.08 o 
   4   1   2       20.11       24.56      0.98 o 
   5   1   2       86.77       90.24      1.61 o 
   6   1   2        2.04        2.64      0.81 o 
   7   1   2      213.88      209.77      5.47 o 
   8   1   2        9.63        8.59      1.52 o 
   9   1   2        3.06        2.30      1.45 o 
  10   1   2        2.48        1.21      1.51 o 
 -10   2   2       36.67       35.12      4.37 o 
  -9   2   2       15.05       14.29      2.21 o 
  -8   2   2       46.29       47.84      2.75 o 
  -7   2   2        0.20       -0.01      0.73 o 
  -6   2   2      131.57      132.80      2.63 o 
  -5   2   2       67.58       70.51      1.46 o 
  -4   2   2      138.67      162.45      4.75 o 
  -3   2   2      861.33      992.34     16.21 o 
  -2   2   2      155.86      118.86     21.30 o 
  -1   2   2       49.21       52.42      1.79 o 
   0   2   2       62.21       66.76      1.30 o 
   1   2   2       49.22       47.89      2.00 o 
   2   2   2      967.87      984.26     19.47 o 
   3   2   2       26.46       31.92      1.15 o 
   4   2   2       76.44       83.12      1.89 o 
   5   2   2       29.19       29.66      1.59 o 
   6   2   2        7.09        8.63      0.99 o 
   7   2   2        0.10       -0.60      0.72 o 
   8   2   2       34.80       33.14      2.07 o 
   9   2   2        4.55        3.73      1.47 o 
  -9   3   2        9.28       11.57      2.13 o 
  -8   3   2        0.49       -0.55      1.11 o 
  -7   3   2        3.91        2.72      1.28 o 
  -6   3   2       29.96       29.80      2.09 o 
  -5   3   2      141.30      141.77      3.49 o 
  -4   3   2      465.60      492.76      5.73 o 
  -3   3   2        1.47        1.36      0.44 o 
  -2   3   2      102.14      108.26     12.63 o 
  -1   3   2       11.49       17.34      0.96 o 
   0   3   2     5721.64     5817.37     36.74 o 
   1   3   2       57.17       41.07      0.99 o 
   2   3   2      183.45      208.41      5.18 o 
   3   3   2        7.04       11.46      1.03 o 
   4   3   2       53.27       56.97      2.46 o 
   5   3   2       19.34       23.36      1.38 o 
   6   3   2       42.86       46.80      1.85 o 
   7   3   2      165.41      183.24      4.63 o 
   8   3   2        1.09        0.49      1.24 o 
   9   3   2        7.52       10.18      1.95 o 
  -9   4   2        6.12        7.46      1.83 o 
  -8   4   2        2.74        1.76      1.43 o 
  -7   4   2        0.03       -0.09      1.09 o 
  -6   4   2        8.76       10.23      1.64 o 
  -5   4   2       13.06       14.45      1.69 o 
  -4   4   2      152.26      163.82      5.56 o 
  -3   4   2        0.04        0.77      0.46 o 
  -2   4   2      148.67      156.66      2.37 o 
  -1   4   2       20.20       20.88      0.96 o 
   0   4   2       21.66       22.78      0.82 o 
   1   4   2     1688.04     1662.91     19.88 o 
   2   4   2      443.16      456.92     11.54 o 
   3   4   2       42.52       39.61      1.22 o 
   4   4   2        6.90        5.76      1.22 o 
   5   4   2     1128.69     1119.70     44.72 o 
   6   4   2      403.47      393.20      9.65 o 
   7   4   2        0.17       -1.05      1.05 o 
   8   4   2        4.80        8.02      1.86 o 
  -8   5   2       12.01       17.88      3.04 o 
  -7   5   2       36.32       44.18      3.13 o 
  -6   5   2        9.14       10.48      2.36 o 
  -5   5   2      219.45      226.19     15.55 o 
  -4   5   2      812.14      851.98     18.95 o 
  -3   5   2       51.94       50.14      2.27 o 
  -2   5   2      414.10      407.30      6.45 o 
  -1   5   2       10.52        8.88      0.68 o 
   0   5   2       23.70       26.98      1.12 o 
   1   5   2       75.46       62.97      2.91 o 
   2   5   2       40.72       39.60      1.39 o 
   3   5   2        1.58        1.79      1.02 o 
   4   5   2       48.93       38.83     11.24 o 
   5   5   2        6.94        5.14      1.33 o 
   6   5   2        4.11        2.99      1.71 o 
   7   5   2       34.49       39.58      3.58 o 
   8   5   2        7.64       10.43      2.10 o 
  -7   6   2       22.10       26.99      2.73 o 
  -6   6   2        8.14        8.93      1.73 o 
  -5   6   2       57.41       60.67      3.88 o 
  -4   6   2       45.63       49.23      2.22 o 
  -3   6   2        0.98        3.10      0.97 o 
  -2   6   2       26.77       26.85      1.18 o 
  -1   6   2        0.66        0.77      0.58 o 
   0   6   2        7.98        9.91      0.88 o 
   1   6   2        0.03       -0.58      0.58 o 
   2   6   2       17.35       17.62      1.67 o 
   3   6   2       33.56       32.14      2.02 o 
   4   6   2        4.57        3.83      1.10 o 
   5   6   2        0.28        0.42      1.05 o 
   6   6   2        0.16        0.89      1.30 o 
   7   6   2        5.98       10.61      1.91 o 
  -6   7   2        1.28        3.86      2.10 o 
  -5   7   2       81.19       84.62      3.76 o 
  -4   7   2        1.47        1.54      1.30 o 
  -3   7   2        1.87        2.30      0.98 o 
  -2   7   2        2.79        2.59      1.10 o 
  -1   7   2        1.40        1.35      0.69 o 
   0   7   2       53.41       54.28      2.07 o 
   1   7   2        3.29        4.26      1.19 o 
   2   7   2        0.10        0.07      0.94 o 
   3   7   2        9.74        9.63      2.38 o 
   4   7   2       26.69       31.46      2.34 o 
   5   7   2        3.13        1.50      1.28 o 
  -3   8   2        5.65        6.39      1.38 o 
  -2   8   2       13.30        9.53      1.77 o 
  -1   8   2        2.95        1.63      1.85 o 
   0   8   2        2.06        0.46      1.41 o 
   1   8   2       41.25       40.90      2.64 o 
   2   8   2        0.05        0.43      1.31 o 
   3   8   2       18.51       23.79      2.25 o 
  -9   0   3        2.39        2.16      1.82 o 
  -7   0   3       21.94       23.50      1.81 o 
  -5   0   3       89.16       92.47      2.70 o 
  -3   0   3      371.94      353.01      6.16 o 
  -1   0   3    23277.92    22534.39    135.42 o 
   1   0   3     2639.30     2701.19     13.04 o 
   3   0   3      205.55      246.34      9.12 o 
   5   0   3      397.72      392.71      9.97 o 
   7   0   3      109.41       99.35      4.53 o 
   9   0   3        8.43        9.83      2.63 o 
 -10   1   3       16.28       19.70      3.50 o 
  -9   1   3       10.95        8.04      1.81 o 
  -8   1   3        3.06        2.25      1.06 o 
  -7   1   3       28.87       28.27      1.37 o 
  -6   1   3      253.03      250.30      2.91 o 
  -5   1   3        9.57       12.93      1.10 o 
  -4   1   3     2016.39     2040.02     16.63 o 
  -3   1   3     1501.06     1450.08     16.08 o 
  -2   1   3        1.66        6.52      1.68 o 
  -1   1   3      370.25      330.90     58.70 o 
   0   1   3       48.93       53.34      1.15 o 
   1   1   3     8825.04     9488.60     69.31 o 
   2   1   3      450.01      440.63      6.75 o 
   3   1   3      910.53      868.54      6.96 o 
   4   1   3        0.45        0.33      0.34 o 
   5   1   3       81.39       89.15      2.83 o 
   6   1   3        2.55        2.22      0.78 o 
   7   1   3       40.05       43.36      1.96 o 
   8   1   3        6.96        6.81      1.50 o 
   9   1   3        0.05       -0.68      1.27 o 
  10   1   3        1.01        0.84      1.51 o 
 -10   2   3        0.52       -0.18      2.46 o 
  -9   2   3      213.26      237.54      5.91 o 
  -8   2   3        1.42        0.81      1.24 o 
  -7   2   3       50.86       51.38      2.46 o 
  -6   2   3        2.45        2.64      0.75 o 
  -5   2   3        0.44        1.24      0.53 o 
  -4   2   3      162.02      177.85      4.13 o 
  -3   2   3      228.88      218.29      2.22 o 
  -2   2   3     1150.29     1020.34    181.50 o 
  -1   2   3     1963.99     1849.34      8.14 o 
   0   2   3       50.47       76.08      2.07 o 
   1   2   3     4071.46     3619.40    130.76 o 
   2   2   3      952.33      944.80     14.05 o 
   3   2   3      105.59       83.77      1.68 o 
   4   2   3      236.53      251.85      5.26 o 
   5   2   3       14.09       10.92      1.28 o 
   6   2   3        5.56        5.97      1.33 o 
   7   2   3        5.49        5.78      1.01 o 
   8   2   3        6.51        6.87      1.20 o 
   9   2   3        9.43        7.39      3.27 o 
  -9   3   3        8.21        4.99      1.64 o 
  -8   3   3       30.33       30.54      2.50 o 
  -7   3   3        0.05        0.31      1.05 o 
  -6   3   3       49.20       54.06      2.53 o 
  -5   3   3       87.07       78.21      2.84 o 
  -4   3   3       55.15       69.68      3.58 o 
  -3   3   3      102.43      112.87      2.47 o 
  -2   3   3       22.77       19.44      4.48 o 
  -1   3   3       10.66       11.40      0.76 o 
   0   3   3      948.93     1039.76     17.30 o 
   1   3   3      532.03      490.60      3.74 o 
   2   3   3       10.83       11.92      0.55 o 
   3   3   3       11.57       11.16      0.87 o 
   4   3   3       54.94       56.99      2.18 o 
   5   3   3      300.62      284.14      6.60 o 
   6   3   3        0.04        1.20      0.78 o 
   7   3   3      358.75      350.31      7.19 o 
   8   3   3       30.23       36.11      2.64 o 
   9   3   3        8.73       12.44      3.07 o 
  -9   4   3        0.29       -0.51      1.43 o 
  -8   4   3        3.54        2.70      1.48 o 
  -7   4   3       19.13       14.94      1.81 o 
  -6   4   3       38.13       38.51      5.44 o 
  -5   4   3      305.83      311.62      9.46 o 
  -4   4   3       15.94       19.90      1.40 o 
  -3   4   3      122.74      115.59     14.83 o 
  -2   4   3        3.00        4.32      0.59 o 
  -1   4   3      104.74      111.81      2.17 o 
   0   4   3        0.11        1.91      0.39 o 
   1   4   3       81.74       93.88      1.92 o 
   2   4   3       86.35       91.45      2.64 o 
   3   4   3       45.68       48.00      2.30 o 
   4   4   3       83.17       89.87      5.19 o 
   5   4   3      179.95      183.15      8.71 o 
   6   4   3       35.35       43.78      2.64 o 
   7   4   3        1.28        0.39      1.29 o 
   8   4   3        7.64        8.72      1.83 o 
  -8   5   3        6.90       10.13      2.05 o 
  -7   5   3        1.50        3.67      1.57 o 
  -6   5   3       33.53       37.90      2.59 o 
  -5   5   3       20.02       24.99      2.49 o 
  -4   5   3      744.43      770.49      6.95 o 
  -3   5   3       27.74       29.97      1.65 o 
  -2   5   3        1.42        1.50      0.57 o 
  -1   5   3       11.05       10.60      0.76 o 
   0   5   3        8.97        9.62      1.05 o 
   1   5   3      125.94      135.58      2.07 o 
   2   5   3       32.85       28.54      1.96 o 
   3   5   3      187.21      181.92     10.91 o 
   4   5   3        0.25        3.08      1.13 o 
   5   5   3        5.80        6.82      1.38 o 
   6   5   3       11.15       12.37      1.72 o 
   7   5   3        9.83        9.15      1.75 o 
   8   5   3        7.06        3.74      1.65 o 
  -7   6   3       14.71       17.74      2.42 o 
  -6   6   3       57.66       65.19      3.65 o 
  -5   6   3       10.95        8.24      1.42 o 
  -4   6   3        4.96        6.33      1.19 o 
  -3   6   3      605.26      696.13      6.90 o 
  -2   6   3      370.15      368.26      3.55 o 
  -1   6   3        6.09        6.68      0.81 o 
   0   6   3       12.00       15.82      1.04 o 
   1   6   3       26.70       25.09      1.95 o 
   2   6   3        9.43        7.70      1.29 o 
   3   6   3        2.31        3.08      1.35 o 
   4   6   3        0.36       -0.68      0.70 o 
   5   6   3        1.80        0.95      1.24 o 
   6   6   3        1.39        2.67      1.38 o 
   7   6   3        0.00        1.28      1.68 o 
  -6   7   3       25.22       24.97      3.51 o 
  -5   7   3        8.65       11.32      1.95 o 
  -4   7   3        0.00       -0.81      1.60 o 
  -3   7   3        1.14        0.12      0.81 o 
  -2   7   3        0.02       -0.66      0.66 o 
  -1   7   3        0.01       -0.63      0.64 o 
   0   7   3      104.60       90.02      3.09 o 
   1   7   3        2.38        2.08      1.00 o 
   2   7   3        0.67        0.33      1.00 o 
   3   7   3        0.35       -1.17      1.45 o 
   4   7   3        1.44        1.11      1.07 o 
   5   7   3       43.71       57.28      4.29 o 
  -3   8   3        0.06       -0.17      1.17 o 
  -2   8   3        0.83        0.92      1.01 o 
  -1   8   3        0.00       -0.27      1.57 o 
   0   8   3       28.70       24.79      1.95 o 
   1   8   3        1.54        1.63      1.15 o 
   2   8   3        0.85       -0.14      1.08 o 
   3   8   3        9.87       12.36      2.59 o 
 -10   0   4        2.91        1.49      1.67 o 
  -8   0   4       11.93       12.75      3.69 o 
  -6   0   4      120.98      107.58      2.90 o 
  -4   0   4       33.17       23.18      1.33 o 
  -2   0   4      994.31      990.17      8.94 o 
   0   0   4      593.59      601.82      5.56 o 
   2   0   4      133.78      150.55      4.13 o 
   4   0   4        3.09        3.82      0.70 o 
   6   0   4      179.98      191.34      5.73 o 
   8   0   4        0.51        0.58      1.70 o 
 -10   1   4       67.12       64.46      5.06 o 
  -9   1   4       11.54        7.99      1.32 o 
  -8   1   4       20.01       24.21      1.65 o 
  -7   1   4      169.56      174.26      2.74 o 
  -6   1   4       70.48       61.37      1.78 o 
  -5   1   4       11.44       12.25      0.81 o 
  -4   1   4      456.49      480.65      3.38 o 
  -3   1   4        0.28        0.10      0.32 o 
  -2   1   4      269.48      210.91      2.80 o 
  -1   1   4      554.49      441.97     94.03 o 
   0   1   4       12.64       15.70      0.97 o 
   1   1   4    27346.37    27667.31     71.86 o 
   2   1   4     2614.04     2801.35    129.84 o 
   3   1   4        1.17        1.63      0.33 o 
   4   1   4      150.31      162.39      2.44 o 
   5   1   4        1.37        0.50      0.59 o 
   6   1   4        2.13        2.20      0.79 o 
   7   1   4       29.84       34.06      2.24 o 
   8   1   4        6.90        5.74      2.02 o 
   9   1   4        0.08       -0.74      1.22 o 
 -10   2   4       18.57       21.68      2.55 o 
  -9   2   4      158.77      165.76      4.89 o 
  -8   2   4      101.90      105.60      3.77 o 
  -7   2   4       24.41       24.12      1.54 o 
  -6   2   4        2.10        4.02      0.73 o 
  -5   2   4      322.18      376.53      3.25 o 
  -4   2   4        0.00       -0.02      0.40 o 
  -3   2   4      254.61      288.77      3.11 o 
  -2   2   4     1045.14     1097.11     23.88 o 
  -1   2   4       29.03       19.68      0.87 o 
   0   2   4       38.95       37.57      1.02 o 
   1   2   4       16.82       11.39      0.64 o 
   2   2   4     2008.04     2062.33     19.60 o 
   3   2   4     1386.34     1328.42      7.32 o 
   4   2   4        2.19        2.85      0.65 o 
   5   2   4       23.90       23.98      1.72 o 
   6   2   4      100.73      100.60      2.41 o 
   7   2   4       90.68      100.12      3.07 o 
   8   2   4        0.88       -0.44      1.08 o 
   9   2   4        6.87        9.11      1.77 o 
  -9   3   4       20.33       22.12      2.47 o 
  -8   3   4        9.20       12.85      2.99 o 
  -7   3   4       14.44       13.78      2.23 o 
  -6   3   4       58.23       62.10      2.69 o 
  -5   3   4      103.24      108.94      2.35 o 
  -4   3   4      188.35      192.02      2.85 o 
  -3   3   4        2.86        1.79      0.54 o 
  -2   3   4        0.70        0.17      0.43 o 
  -1   3   4      244.65      216.31      6.71 o 
   0   3   4      585.09      630.47     33.28 o 
   1   3   4      583.57      597.25      5.16 o 
   2   3   4        2.48        7.34      0.67 o 
   3   3   4        3.39        2.42      0.59 o 
   4   3   4        7.55        8.73      0.93 o 
   5   3   4      459.70      435.85      5.02 o 
   6   3   4        0.05       -0.16      0.76 o 
   7   3   4      130.38      133.87      3.15 o 
   8   3   4       64.25       68.56      3.29 o 
   9   3   4        4.33        3.95      2.53 o 
  -9   4   4        1.28       -0.18      2.75 o 
  -8   4   4        5.42        1.25      1.43 o 
  -7   4   4        0.23       -0.79      1.20 o 
  -6   4   4        2.34        0.93      1.07 o 
  -5   4   4       22.12       20.74      1.81 o 
  -4   4   4      107.24      103.54      2.04 o 
  -3   4   4       23.62       18.09      2.89 o 
  -2   4   4       29.27       27.66      1.27 o 
  -1   4   4        8.73        8.32      0.80 o 
   0   4   4       33.22       30.39      1.46 o 
   1   4   4       59.81       51.82      1.23 o 
   2   4   4        0.27        1.20      0.39 o 
   3   4   4       66.69       77.53      1.90 o 
   4   4   4       93.16       88.12      3.64 o 
   5   4   4        0.41       -0.01      0.95 o 
   6   4   4       57.89       56.15      2.65 o 
   7   4   4       44.53       45.46      2.74 o 
   8   4   4        1.14       -0.22      1.42 o 
  -8   5   4        9.52       12.70      2.12 o 
  -7   5   4       24.17       28.32      2.72 o 
  -6   5   4        8.38       11.71      1.81 o 
  -5   5   4      100.72      100.04      3.04 o 
  -4   5   4        1.84        0.83      0.87 o 
  -3   5   4      130.72      133.99     16.47 o 
  -2   5   4       33.14       39.28      1.39 o 
  -1   5   4        2.39        2.63      0.57 o 
   0   5   4      100.88      100.39      3.00 o 
   1   5   4       59.54       65.21      1.93 o 
   2   5   4       12.68       13.73      1.12 o 
   3   5   4       30.12       26.90      1.71 o 
   4   5   4       35.71       31.07      1.99 o 
   5   5   4       17.65       21.27      2.26 o 
   6   5   4        2.37        1.38      1.22 o 
   7   5   4        1.47        0.55      1.21 o 
  -7   6   4        1.32        0.35      1.46 o 
  -6   6   4        6.06        9.93      2.42 o 
  -5   6   4        7.85       10.53      1.42 o 
  -4   6   4      206.26      230.15      4.13 o 
  -3   6   4        0.65       -0.07      1.31 o 
  -2   6   4      427.91      457.48      4.02 o 
  -1   6   4        6.82        8.18      0.89 o 
   0   6   4        0.03       -0.52      0.52 o 
   1   6   4        0.10       -0.40      0.70 o 
   2   6   4      129.60      108.14      3.32 o 
   3   6   4       25.97       22.89      1.83 o 
   4   6   4        9.56       10.34      1.78 o 
   5   6   4        7.02        8.11      1.38 o 
   6   6   4        0.05       -0.59      1.18 o 
  -5   7   4       17.04       20.28      2.25 o 
  -4   7   4        4.04        5.64      1.50 o 
  -3   7   4       15.03       17.72      1.56 o 
  -2   7   4        5.73        6.06      1.11 o 
  -1   7   4        2.50        2.10      0.86 o 
   0   7   4        5.57        6.24      1.34 o 
   1   7   4        0.34        0.79      0.98 o 
   2   7   4        0.06       -0.71      1.00 o 
   3   7   4        0.05       -0.05      0.98 o 
   4   7   4        1.38        1.50      1.20 o 
  -3   8   4        7.13        8.92      1.49 o 
  -2   8   4        0.33       -0.87      1.74 o 
  -1   8   4        0.37        0.38      1.60 o 
   0   8   4        0.52       -0.43      1.19 o 
   1   8   4        1.29        0.79      1.14 o 
   2   8   4       17.57       17.41      1.99 o 
  -9   0   5        0.28       -0.15      1.56 o 
  -7   0   5        0.33       -0.21      0.86 o 
  -5   0   5      132.81      140.72      2.96 o 
  -3   0   5       46.12       52.06      2.37 o 
  -1   0   5      369.56      368.15      4.67 o 
   1   0   5      319.19      300.60      3.94 o 
   3   0   5       88.60       87.99      2.38 o 
   5   0   5        4.54        6.55      1.13 o 
   7   0   5       53.85       42.84      3.15 o 
   9   0   5       23.76       26.30      3.63 o 
 -10   1   5        0.90       -0.17      2.00 o 
  -9   1   5       24.17       26.37      2.87 o 
  -8   1   5        4.63        4.95      1.10 o 
  -7   1   5      108.71      107.46      2.24 o 
  -6   1   5       24.52       22.94      1.20 o 
  -5   1   5      142.55      166.07      3.21 o 
  -4   1   5      631.30      613.20      5.16 o 
  -3   1   5      255.50      272.46      6.44 o 
  -2   1   5      826.87     1027.45     18.02 o 
  -1   1   5     1092.35      955.65    170.75 o 
   0   1   5       10.50        6.88      0.83 o 
   1   1   5     4440.07     4197.75     36.07 o 
   2   1   5      931.41      939.32      7.48 o 
   3   1   5       26.05       28.66      1.34 o 
   4   1   5      154.62      140.86      4.04 o 
   5   1   5        2.68        4.04      0.75 o 
   6   1   5      186.97      186.31      3.22 o 
   7   1   5        0.20        0.16      1.02 o 
   8   1   5        3.91        3.95      1.36 o 
   9   1   5       37.05       41.52      4.02 o 
 -10   2   5        4.72        7.97      2.06 o 
  -9   2   5        3.07        3.09      1.56 o 
  -8   2   5       14.71        8.69      1.74 o 
  -7   2   5       13.26       19.20      1.91 o 
  -6   2   5       25.38       23.72      1.21 o 
  -5   2   5       28.33       27.68      1.13 o 
  -4   2   5     1667.95     1906.08     38.41 o 
  -3   2   5       50.60       53.17      2.05 o 
  -2   2   5     1459.53     1625.60     18.90 o 
  -1   2   5        0.46        0.10      0.31 o 
   0   2   5       15.86       16.61      1.82 o 
   1   2   5      513.77      508.28      7.12 o 
   2   2   5     1180.78     1276.47     11.45 o 
   3   2   5     5003.40     4899.27     36.69 o 
   4   2   5      111.75      108.25      2.18 o 
   5   2   5       51.39       46.62      1.66 o 
   6   2   5       12.98       18.21      1.37 o 
   7   2   5      301.47      313.67      5.44 o 
   8   2   5        9.41       11.66      1.81 o 
   9   2   5       42.49       36.96      2.63 o 
  -9   3   5        3.51        2.55      1.58 o 
  -8   3   5        4.95        2.71      1.48 o 
  -7   3   5        6.49       11.47      1.64 o 
  -6   3   5        3.03        4.63      1.33 o 
  -5   3   5      365.64      375.31      4.34 o 
  -4   3   5        3.00        2.53      0.63 o 
  -3   3   5      318.47      365.59      4.75 o 
  -2   3   5      265.54      296.63     51.96 o 
  -1   3   5       30.99       29.99      1.12 o 
   0   3   5        1.93        2.65      0.39 o 
   1   3   5      429.96      470.71     10.36 o 
   2   3   5      350.73      412.90     19.88 o 
   3   3   5        2.92        3.47      0.66 o 
   4   3   5        2.91        2.68      0.75 o 
   5   3   5      231.17      243.25      3.61 o 
   6   3   5      188.99      193.20      3.42 o 
   7   3   5       12.06       13.47      1.41 o 
   8   3   5        2.63       -0.37      1.32 o 
   9   3   5        8.04        3.23      2.70 o 
  -9   4   5        5.42        4.49      1.65 o 
  -8   4   5        3.61        1.88      1.33 o 
  -7   4   5        3.92        4.01      1.38 o 
  -6   4   5        9.35        9.32      2.60 o 
  -5   4   5       37.24       33.87      5.69 o 
  -4   4   5        9.24        8.90      0.96 o 
  -3   4   5       71.27       71.50      9.35 o 
  -2   4   5       94.86       84.69      9.78 o 
  -1   4   5      116.84      113.69      2.09 o 
   0   4   5       52.12       50.72      1.35 o 
   1   4   5      219.50      208.51      7.11 o 
   2   4   5      100.72       67.51      7.10 o 
   3   4   5       12.78       14.50      0.95 o 
   4   4   5       32.77       24.84      1.36 o 
   5   4   5      135.01      138.04      2.86 o 
   6   4   5        2.65        2.55      1.23 o 
   7   4   5        0.90       -0.34      1.26 o 
   8   4   5        4.86        7.18      1.85 o 
  -8   5   5        0.97        0.67      2.12 o 
  -7   5   5        8.07        8.68      1.79 o 
  -6   5   5        0.00        1.01      1.22 o 
  -5   5   5       78.56       79.29      3.21 o 
  -4   5   5        0.05       -0.18      0.89 o 
  -3   5   5      546.21      542.82     58.00 o 
  -2   5   5      433.82      438.38      4.65 o 
  -1   5   5       72.20       77.01      2.25 o 
   0   5   5        2.21        3.19      0.68 o 
   1   5   5        9.48       10.72      1.30 o 
   2   5   5      149.21      150.87      6.00 o 
   3   5   5        3.55        5.19      0.90 o 
   4   5   5       12.77       11.88      1.27 o 
   5   5   5        1.62        0.40      1.05 o 
   6   5   5        4.52        4.32      1.42 o 
   7   5   5        3.26        3.87      1.47 o 
  -7   6   5        2.68        1.77      1.51 o 
  -6   6   5        2.50        1.40      1.45 o 
  -5   6   5        3.54        4.89      1.23 o 
  -4   6   5      143.80      152.97      3.47 o 
  -3   6   5      214.82      229.07      6.02 o 
  -2   6   5       12.87       17.57      1.08 o 
  -1   6   5       77.03       78.59      2.05 o 
   0   6   5       15.74       16.66      1.53 o 
   1   6   5       92.11       87.10      5.41 o 
   2   6   5        1.34        0.88      0.88 o 
   3   6   5       53.36       50.87      2.60 o 
   4   6   5        0.42        0.10      0.86 o 
   5   6   5        6.85        5.15      1.25 o 
   6   6   5       10.68        9.29      1.94 o 
  -5   7   5        1.56        3.08      1.20 o 
  -4   7   5        0.92       -0.23      0.95 o 
  -3   7   5        5.25        3.19      1.05 o 
  -2   7   5        5.66        6.04      1.10 o 
  -1   7   5       46.05       44.68      2.35 o 
   0   7   5        8.87        5.95      1.27 o 
   1   7   5       17.91       18.68      1.86 o 
   2   7   5       25.27       19.83      1.84 o 
   3   7   5        0.85        1.76      1.22 o 
   4   7   5        6.02        7.19      1.55 o 
   5   7   5       56.40       65.40      4.59 o 
  -3   8   5        3.16        2.24      1.33 o 
  -2   8   5        0.67        0.09      1.72 o 
  -1   8   5        0.50       -0.32      1.63 o 
   0   8   5        8.36        8.69      2.02 o 
   1   8   5        0.19        1.24      1.12 o 
   2   8   5        7.66        5.51      1.42 o 
 -10   0   6        0.01        1.96      1.93 o 
  -8   0   6      106.48      113.88      3.55 o 
  -6   0   6       23.78       18.92      1.65 o 
  -4   0   6      230.68      247.36      3.57 o 
  -2   0   6     1737.68     1662.65     13.50 o 
   0   0   6      447.97      403.40      6.24 o 
   2   0   6      348.01      369.20      9.04 o 
   4   0   6      244.80      247.45      5.73 o 
   6   0   6       51.97       52.98      3.34 o 
   8   0   6        7.47        7.75      2.54 o 
 -10   1   6        9.26        8.29      2.86 o 
  -9   1   6       26.25       27.33      1.94 o 
  -8   1   6       61.10       62.89      2.38 o 
  -7   1   6       85.29       81.79      2.77 o 
  -6   1   6       25.67       23.57      1.23 o 
  -5   1   6       71.43       86.64      2.00 o 
  -4   1   6        0.08        0.12      0.41 o 
  -3   1   6        5.95        8.45      0.93 o 
  -2   1   6      279.95      317.89      3.85 o 
  -1   1   6       75.02       71.64      1.33 o 
   0   1   6      411.23      399.42     27.76 o 
   1   1   6      314.89      307.75      3.36 o 
   2   1   6      147.37      162.19      2.86 o 
   3   1   6       83.41       77.66      1.86 o 
   4   1   6        1.42        0.94      0.59 o 
   5   1   6       14.93       17.12      1.21 o 
   6   1   6       71.99       72.47      3.53 o 
   7   1   6       12.68       11.71      1.67 o 
   8   1   6       12.88       17.11      2.04 o 
   9   1   6       13.01       14.88      4.29 o 
 -10   2   6       93.93       80.13      3.88 o 
  -9   2   6        0.18        0.02      1.27 o 
  -8   2   6      281.18      268.59      5.70 o 
  -7   2   6       21.64       26.70      3.29 o 
  -6   2   6       42.48       42.91      1.44 o 
  -5   2   6       17.18       18.54      1.00 o 
  -4   2   6        2.24        0.22      0.41 o 
  -3   2   6     1617.21     1709.20     47.86 o 
  -2   2   6       37.39       45.02      1.90 o 
  -1   2   6        2.74        4.39      1.21 o 
   0   2   6       36.03       37.22      1.28 o 
   1   2   6      779.21      816.31      8.73 o 
   2   2   6      195.69      192.09      2.19 o 
   3   2   6      777.43      725.31     13.60 o 
   4   2   6      418.47      430.04      9.86 o 
   5   2   6        0.91        0.18      0.63 o 
   6   2   6        2.70        3.12      0.89 o 
   7   2   6       95.16      105.71      3.52 o 
   8   2   6      136.70      138.99      5.69 o 
   9   2   6        0.00       -0.56      1.31 o 
  -9   3   6       36.56       31.46      2.60 o 
  -8   3   6       16.45       17.55      2.09 o 
  -7   3   6        0.05        0.74      1.06 o 
  -6   3   6       27.57       20.85      1.83 o 
  -5   3   6        0.30        0.20      0.75 o 
  -4   3   6      471.18      480.80      4.06 o 
  -3   3   6       97.23      110.44      3.41 o 
  -2   3   6     1031.91      974.17    148.88 o 
  -1   3   6        0.03        0.99      0.46 o 
   0   3   6       20.39       21.23      1.27 o 
   1   3   6        8.47        9.72      0.60 o 
   2   3   6        9.02       10.17      0.73 o 
   3   3   6        6.26        8.00      1.82 o 
   4   3   6       24.74       23.61      1.44 o 
   5   3   6       33.91       35.28      1.66 o 
   6   3   6      194.90      199.60      3.58 o 
   7   3   6      152.29      155.19      4.87 o 
   8   3   6        0.77        0.57      1.87 o 
  -9   4   6        1.51       -1.66      2.60 o 
  -8   4   6       23.66       23.91      2.46 o 
  -7   4   6       36.83       34.74      2.45 o 
  -6   4   6       30.83       30.93      2.22 o 
  -5   4   6       22.31       21.42      2.75 o 
  -4   4   6       75.84       74.84      1.81 o 
  -3   4   6       12.35       15.04      2.79 o 
  -2   4   6        3.23        4.36      1.01 o 
  -1   4   6        1.76        3.49      0.67 o 
   0   4   6       30.14       27.80      1.03 o 
   1   4   6      120.98      118.00      4.20 o 
   2   4   6       88.39       79.25      1.97 o 
   3   4   6       41.52       36.95      1.33 o 
   4   4   6        2.25        1.51      0.72 o 
   5   4   6        1.25       -0.04      0.68 o 
   6   4   6        5.76        6.11      2.82 o 
   7   4   6        8.34       10.06      2.20 o 
   8   4   6        0.01        1.00      1.54 o 
  -8   5   6        0.97        1.46      1.59 o 
  -7   5   6        2.94        3.56      1.51 o 
  -6   5   6        7.69        9.74      1.69 o 
  -5   5   6      108.37      110.52      8.01 o 
  -4   5   6       90.21       94.76      3.64 o 
  -3   5   6       95.98       86.77     12.25 o 
  -2   5   6      121.96      115.83      2.49 o 
  -1   5   6       16.69       14.66      0.98 o 
   0   5   6        0.02        0.14      0.54 o 
   1   5   6       30.74       33.14      1.80 o 
   2   5   6      108.52       82.93      2.98 o 
   3   5   6      137.06      138.27      3.23 o 
   4   5   6       28.31       23.28      1.53 o 
   5   5   6        2.64        4.19      1.30 o 
   6   5   6       12.18       14.54      1.89 o 
   7   5   6        2.07        2.92      1.45 o 
  -7   6   6        3.56        5.08      1.73 o 
  -6   6   6        3.38        1.31      1.38 o 
  -5   6   6       18.23       15.57      1.60 o 
  -4   6   6      526.46      572.04     10.65 o 
  -3   6   6      162.41      163.09      3.50 o 
  -2   6   6       10.10       10.96      1.04 o 
  -1   6   6      172.18      179.59      6.58 o 
   0   6   6       58.93       52.95      2.35 o 
   1   6   6       76.04       62.42      2.91 o 
   2   6   6        9.92       10.17      1.65 o 
   3   6   6       32.17       30.16      2.11 o 
   4   6   6       26.52       20.91      2.22 o 
   5   6   6        1.78        2.95      1.04 o 
   6   6   6        1.04       -0.32      1.03 o 
  -5   7   6        4.53        6.82      1.39 o 
  -4   7   6        3.33        5.30      1.24 o 
  -3   7   6       19.08       19.96      1.62 o 
  -2   7   6        5.99        6.91      1.14 o 
  -1   7   6       99.08       87.45      3.20 o 
   0   7   6       22.85       26.83      1.98 o 
   1   7   6        9.12        9.83      1.52 o 
   2   7   6        5.92        2.82      1.12 o 
   3   7   6        0.93        0.67      1.04 o 
   4   7   6       19.55       25.27      2.32 o 
  -2   8   6        0.00       -0.99      1.69 o 
  -1   8   6        6.11        6.14      1.49 o 
   0   8   6        0.31       -0.10      1.12 o 
   1   8   6        1.81        1.35      1.65 o 
  -9   0   7        1.89        1.32      1.39 o 
  -7   0   7       84.20       83.44      2.93 o 
  -5   0   7      585.49      536.16     13.57 o 
  -3   0   7      142.73      124.19      3.53 o 
  -1   0   7      230.06      271.67      3.08 o 
   1   0   7        3.22        7.97      0.71 o 
   3   0   7       93.79      104.95      2.55 o 
   5   0   7       30.52       31.00      2.61 o 
   7   0   7        0.00       -0.28      1.44 o 
   9   0   7        0.12        0.47      2.14 o 
 -10   1   7        3.89        1.44      2.97 o 
  -9   1   7       44.36       42.26      2.68 o 
  -8   1   7      425.31      442.58      4.81 o 
  -7   1   7        0.02       -0.22      0.71 o 
  -6   1   7       82.52       76.76      1.79 o 
  -5   1   7        0.57        2.75      1.13 o 
  -4   1   7       25.42       22.39      1.16 o 
  -3   1   7       20.31       24.66      1.39 o 
  -2   1   7        3.05        4.65      1.06 o 
  -1   1   7        0.70        1.13      0.34 o 
   0   1   7      855.76      823.81     75.56 o 
   1   1   7       27.95       23.19      0.71 o 
   2   1   7      165.59      151.65      1.68 o 
   3   1   7     1939.63     1960.97     15.57 o 
   4   1   7      100.97       97.87      2.09 o 
   5   1   7        9.97       10.49      1.24 o 
   6   1   7       27.26       30.01      3.49 o 
   7   1   7        4.24        4.08      1.24 o 
   8   1   7        4.76        5.04      1.51 o 
   9   1   7       19.27       19.97      2.32 o 
 -10   2   7       32.02       34.55      2.79 o 
  -9   2   7        5.13        5.99      1.78 o 
  -8   2   7        6.95        6.79      1.64 o 
  -7   2   7       13.53       14.92      1.50 o 
  -6   2   7        0.54       -0.70      0.70 o 
  -5   2   7        5.06        6.11      0.69 o 
  -4   2   7       72.15       70.89      1.55 o 
  -3   2   7        3.39        4.50      0.69 o 
  -2   2   7     1145.61     1183.88     48.53 o 
  -1   2   7       90.69       90.14     15.26 o 
   0   2   7       79.18       68.63      1.18 o 
   1   2   7      938.26      969.82      4.28 o 
   2   2   7     1485.28     1402.65     15.60 o 
   3   2   7      297.79      308.59      3.69 o 
   4   2   7       62.70       63.63      1.86 o 
   5   2   7       11.93       14.54      1.20 o 
   6   2   7       74.31       74.76      2.26 o 
   7   2   7        2.88        2.73      1.17 o 
   8   2   7       30.58       33.75      2.41 o 
   9   2   7       57.23       52.94      3.26 o 
  -9   3   7        6.75        1.45      1.46 o 
  -8   3   7       16.93       12.74      1.95 o 
  -7   3   7        4.43        5.63      2.16 o 
  -6   3   7       51.21       44.23      1.79 o 
  -5   3   7       77.26       86.37      2.31 o 
  -4   3   7       49.65       47.83      2.76 o 
  -3   3   7       13.72       12.04      1.02 o 
  -2   3   7       11.73        8.59      2.35 o 
  -1   3   7      123.59      140.75      2.97 o 
   0   3   7      263.33      240.66      4.25 o 
   1   3   7       98.73       87.43      2.50 o 
   2   3   7      443.64      405.97      5.15 o 
   3   3   7      176.19      187.82      4.47 o 
   4   3   7       10.49       10.86      1.08 o 
   5   3   7      362.41      352.15      5.82 o 
   6   3   7      126.02      121.28      2.87 o 
   7   3   7       48.16       48.96      2.16 o 
   8   3   7        5.15        6.08      1.52 o 
  -9   4   7        2.24        0.52      1.51 o 
  -8   4   7        4.60        3.34      1.39 o 
  -7   4   7        2.16       -0.95      1.29 o 
  -6   4   7        4.11        5.43      1.74 o 
  -5   4   7        4.75        4.94      1.27 o 
  -4   4   7       33.57       29.41      1.37 o 
  -3   4   7      287.83      269.88      4.42 o 
  -2   4   7        2.96        1.76      0.63 o 
  -1   4   7      121.62      123.60      2.70 o 
   0   4   7       25.98       31.82      1.27 o 
   1   4   7       34.34       36.43      1.14 o 
   2   4   7       26.03       31.19      1.40 o 
   3   4   7        7.62        5.27      0.70 o 
   4   4   7        0.08       -0.21      0.59 o 
   5   4   7       14.33       11.96      1.91 o 
   6   4   7        1.92        2.12      1.17 o 
   7   4   7        0.84        1.22      1.28 o 
   8   4   7        0.29        1.13      1.38 o 
  -8   5   7        8.42        9.88      2.06 o 
  -7   5   7        9.98        9.49      1.95 o 
  -6   5   7        2.07        1.53      1.34 o 
  -5   5   7       22.57       24.07      1.80 o 
  -4   5   7       28.10       31.61      1.53 o 
  -3   5   7        1.55        0.80      0.76 o 
  -2   5   7      750.42      692.26    126.69 o 
  -1   5   7       12.95       15.08      1.65 o 
   0   5   7        3.40        4.08      0.84 o 
   1   5   7        0.27       -0.40      0.63 o 
   2   5   7       25.99       28.74      3.14 o 
   3   5   7        9.44        7.71      1.04 o 
   4   5   7        1.93        1.38      0.83 o 
   5   5   7        1.96        0.94      0.91 o 
   6   5   7        0.00       -0.66      1.09 o 
   7   5   7       12.18       19.30      2.31 o 
  -7   6   7        5.43        7.73      2.05 o 
  -6   6   7       13.74       16.23      3.15 o 
  -5   6   7       87.74      104.91      4.72 o 
  -4   6   7       17.56       18.70      1.69 o 
  -3   6   7      299.46      309.44     35.18 o 
  -2   6   7       16.17       14.69      2.72 o 
  -1   6   7       32.86       32.26      1.64 o 
   0   6   7        0.25        0.50      0.78 o 
   1   6   7      149.46      121.53      9.95 o 
   2   6   7        0.45        0.36      0.77 o 
   3   6   7        5.01        5.14      1.24 o 
   4   6   7        9.98       12.11      2.07 o 
   5   6   7       15.02       12.48      1.77 o 
   6   6   7       14.71       21.85      1.95 o 
  -5   7   7        1.12        2.97      1.18 o 
  -4   7   7        5.98        7.78      1.36 o 
  -3   7   7       16.84       23.59      2.59 o 
  -2   7   7      109.49      122.72      4.75 o 
  -1   7   7      135.53      142.21      4.03 o 
   0   7   7       13.44       12.55      1.61 o 
   1   7   7       42.90       38.21      2.24 o 
   2   7   7        1.29        0.71      1.02 o 
   3   7   7        1.05        0.19      1.07 o 
   4   7   7        5.66        6.66      4.06 o 
  -2   8   7       10.51       15.17      2.97 o 
  -1   8   7       15.52       17.67      2.04 o 
   0   8   7        0.04       -0.58      1.12 o 
   1   8   7       13.58       10.77      1.68 o 
 -10   0   8       14.02       14.99      3.18 o 
  -8   0   8        1.42        0.19      1.16 o 
  -6   0   8     1832.22     1785.78     15.62 o 
  -4   0   8      114.53      137.10      4.19 o 
  -2   0   8      604.81      495.79      6.92 o 
   0   0   8      809.97      780.72      6.40 o 
   2   0   8      617.95      585.07      4.72 o 
   4   0   8      311.14      307.90      3.99 o 
   6   0   8        4.47        5.39      1.76 o 
   8   0   8        0.02       -0.50      1.76 o 
 -10   1   8        5.50        4.33      2.12 o 
  -9   1   8        6.36        4.16      1.65 o 
  -8   1   8      477.24      477.06      6.10 o 
  -7   1   8        8.15        6.70      0.96 o 
  -6   1   8        0.28       -0.04      0.62 o 
  -5   1   8        8.27        8.48      0.79 o 
  -4   1   8      154.56      170.63      3.30 o 
  -3   1   8      253.71      345.16     15.49 o 
  -2   1   8      135.69      145.18      2.14 o 
  -1   1   8     1217.81     1127.38     46.83 o 
   0   1   8        1.40        1.85      0.35 o 
   1   1   8       48.83       44.19      2.45 o 
   2   1   8        1.28        3.82      0.54 o 
   3   1   8      588.67      598.45      4.50 o 
   4   1   8       33.42       31.19      1.36 o 
   5   1   8       16.02       15.32      1.72 o 
   6   1   8       19.80       20.41      1.78 o 
   7   1   8        0.78        0.43      1.57 o 
   8   1   8       79.17       86.96      3.55 o 
   9   1   8        0.95        1.66      1.41 o 
 -10   2   8        5.82        6.28      1.90 o 
  -9   2   8       16.53       13.92      2.13 o 
  -8   2   8       66.54       67.35      3.27 o 
  -7   2   8       11.68       10.69      1.31 o 
  -6   2   8        3.13        5.29      1.02 o 
  -5   2   8       22.67       28.94      1.21 o 
  -4   2   8      246.56      241.40      4.91 o 
  -3   2   8     1403.34     1488.05     20.96 o 
  -2   2   8       39.91       55.30      2.80 o 
  -1   2   8      112.52      109.50     11.38 o 
   0   2   8      109.62       97.87      1.41 o 
   1   2   8       44.51       50.84      1.02 o 
   2   2   8     2465.05     2385.80     12.35 o 
   3   2   8      107.26       92.05      2.11 o 
   4   2   8       46.93       48.24      1.99 o 
   5   2   8       31.57       28.73      1.47 o 
   6   2   8       93.38       98.17      2.55 o 
   7   2   8        0.20        0.47      1.10 o 
   8   2   8      118.08      122.50      4.14 o 
  -9   3   8        6.52        4.44      1.61 o 
  -8   3   8        1.23        1.36      1.86 o 
  -7   3   8       54.34       47.08      3.06 o 
  -6   3   8        0.38       -0.73      0.73 o 
  -5   3   8        0.54        1.91      0.80 o 
  -4   3   8      225.97      254.23      3.59 o 
  -3   3   8       13.23       17.87      1.24 o 
  -2   3   8      103.63       88.02     16.64 o 
  -1   3   8      758.88      743.53     68.52 o 
   0   3   8      148.17      139.32      4.12 o 
   1   3   8        7.66       11.73      0.88 o 
   2   3   8        1.78        1.09      0.47 o 
   3   3   8       79.18       83.60      2.56 o 
   4   3   8      213.23      208.52      3.73 o 
   5   3   8       13.42       13.05      1.27 o 
   6   3   8        0.69        0.78      0.92 o 
   7   3   8       12.91       14.25      1.49 o 
   8   3   8       15.26       14.90      1.95 o 
  -9   4   8        1.52        3.22      2.63 o 
  -8   4   8        0.13       -1.26      1.26 o 
  -7   4   8       41.94       35.88      2.53 o 
  -6   4   8       66.02       57.44      2.82 o 
  -5   4   8       14.18       18.78      1.44 o 
  -4   4   8       47.56       45.46      1.81 o 
  -3   4   8       37.58       40.43      1.79 o 
  -2   4   8      297.48      280.11     49.36 o 
  -1   4   8       12.58       15.49      1.11 o 
   0   4   8       89.81       77.73      3.07 o 
   1   4   8      108.14      104.53      6.11 o 
   2   4   8       24.55       21.82      1.30 o 
   3   4   8       33.06       33.16      1.35 o 
   4   4   8       37.48       36.06      1.40 o 
   5   4   8       16.91       19.25      1.50 o 
   6   4   8       13.87       13.24      1.64 o 
   7   4   8        2.20        0.83      1.22 o 
  -8   5   8       39.59       42.85      3.76 o 
  -7   5   8        1.07        0.45      1.34 o 
  -6   5   8        7.52        8.87      1.68 o 
  -5   5   8        1.25       -0.48      0.83 o 
  -4   5   8       74.72       77.83      2.12 o 
  -3   5   8      226.56      217.23     37.09 o 
  -2   5   8       16.03       15.22      3.52 o 
  -1   5   8       53.86       51.60      1.77 o 
   0   5   8        2.82        2.89      0.90 o 
   1   5   8        3.45        4.04      1.47 o 
   2   5   8        0.00       -0.38      0.91 o 
   3   5   8      146.31      117.43      5.00 o 
   4   5   8        0.49       -0.01      0.72 o 
   5   5   8        2.56        1.97      0.98 o 
   6   5   8        0.12       -0.89      0.89 o 
   7   5   8        1.27        1.77      1.75 o 
  -7   6   8        0.60        1.82      1.64 o 
  -6   6   8        9.05        9.92      1.84 o 
  -5   6   8       46.38       47.12      2.31 o 
  -4   6   8       86.13       90.11      2.78 o 
  -3   6   8       27.97       28.74      3.94 o 
  -2   6   8      136.03      132.55     24.20 o 
  -1   6   8       29.15       32.38      2.01 o 
   0   6   8        0.01       -0.72      0.78 o 
   1   6   8       10.70        7.04      1.85 o 
   2   6   8       14.73       15.37      1.77 o 
   3   6   8        4.21        2.14      2.04 o 
   4   6   8       18.14       14.08      1.81 o 
   5   6   8        1.80        0.38      1.19 o 
  -5   7   8        6.58        9.02      1.52 o 
  -4   7   8        5.33        9.58      1.46 o 
  -3   7   8       10.20       13.80      1.59 o 
  -2   7   8        0.11       -0.25      0.99 o 
  -1   7   8      198.58      188.11      4.62 o 
   0   7   8        2.12        0.06      1.40 o 
   1   7   8        2.33        1.15      1.10 o 
   2   7   8        0.09        1.70      1.10 o 
   3   7   8       27.61       24.34      2.13 o 
   4   7   8        5.32        2.28      1.59 o 
  -1   8   8        1.75        2.27      1.92 o 
  -9   0   9       17.93       17.48      3.30 o 
  -7   0   9      210.24      196.97      6.05 o 
  -5   0   9       52.61       57.46      4.15 o 
  -3   0   9      456.27      440.46      7.07 o 
  -1   0   9     1560.27     1810.32     44.48 o 
   1   0   9        0.53        0.71      0.36 o 
   3   0   9       45.39       40.44      1.30 o 
   5   0   9      416.96      409.01      8.37 o 
   7   0   9        0.00        0.38      1.41 o 
 -10   1   9       15.85       16.26      2.28 o 
  -9   1   9        0.90        2.50      1.42 o 
  -8   1   9       32.03       29.04      1.63 o 
  -7   1   9       91.49       98.00      2.28 o 
  -6   1   9       45.81       45.99      1.58 o 
  -5   1   9       15.21       19.05      1.11 o 
  -4   1   9       51.56       52.68      5.75 o 
  -3   1   9     1608.64     1673.44     37.71 o 
  -2   1   9        3.98        5.27      0.73 o 
  -1   1   9      480.17      528.02      9.42 o 
   0   1   9       42.63       46.52      4.89 o 
   1   1   9       15.19       21.02      1.79 o 
   2   1   9       65.38       61.27      1.10 o 
   3   1   9      225.51      221.82      2.38 o 
   4   1   9       34.48       33.72      1.41 o 
   5   1   9        3.14        3.70      0.83 o 
   6   1   9        0.00       -0.44      0.89 o 
   7   1   9        1.65        1.14      1.16 o 
   8   1   9       61.26       74.94      3.35 o 
 -10   2   9        1.38       -0.38      2.84 o 
  -9   2   9       51.71       50.66      3.04 o 
  -8   2   9        7.31        7.39      1.67 o 
  -7   2   9       11.24       10.71      3.28 o 
  -6   2   9        1.37        2.06      0.87 o 
  -5   2   9       65.53       65.75      1.65 o 
  -4   2   9       74.09       84.45      1.83 o 
  -3   2   9      133.55      125.65      2.31 o 
  -2   2   9      356.70      375.47      3.81 o 
  -1   2   9      105.85       87.10     10.30 o 
   0   2   9      134.41      128.50      9.12 o 
   1   2   9      267.02      265.34      2.40 o 
   2   2   9      292.18      279.35      3.19 o 
   3   2   9      340.68      348.07      3.30 o 
   4   2   9        0.87        1.04      0.69 o 
   5   2   9        3.26        1.94      0.79 o 
   6   2   9       34.51       36.49      1.76 o 
   7   2   9       98.22       98.86      4.55 o 
   8   2   9        4.07        5.24      1.67 o 
  -9   3   9        1.04        4.19      1.72 o 
  -8   3   9        0.45        0.81      2.04 o 
  -7   3   9      240.05      198.56      8.72 o 
  -6   3   9        0.77        1.08      0.89 o 
  -5   3   9       10.96       10.98      1.19 o 
  -4   3   9       28.55       30.13      2.03 o 
  -3   3   9      167.93      181.20      6.01 o 
  -2   3   9       37.77       29.83      5.71 o 
  -1   3   9      363.15      365.98     61.80 o 
   0   3   9      119.97      115.27      5.94 o 
   1   3   9       11.85       15.47      0.75 o 
   2   3   9       18.53       17.33      1.16 o 
   3   3   9       91.71       85.19      1.86 o 
   4   3   9      416.78      361.68      4.65 o 
   5   3   9       34.72       32.53      1.63 o 
   6   3   9       43.07       35.47      1.78 o 
   7   3   9        5.34        6.48      1.38 o 
   8   3   9        0.27       -0.14      1.24 o 
  -9   4   9       13.17       11.15      2.09 o 
  -8   4   9       33.46       28.77      4.45 o 
  -7   4   9       12.25       10.66      1.84 o 
  -6   4   9       45.14       46.57      2.69 o 
  -5   4   9        9.35        6.95      1.13 o 
  -4   4   9       10.85       11.43      1.19 o 
  -3   4   9        0.03        0.23      0.69 o 
  -2   4   9        0.31       -0.75      1.24 o 
  -1   4   9        4.89        2.33      0.69 o 
   0   4   9       19.01       18.84      2.01 o 
   1   4   9       80.14       87.02      2.04 o 
   2   4   9        0.10       -0.20      0.57 o 
   3   4   9        3.80        1.52      0.58 o 
   4   4   9        0.43        0.39      0.59 o 
   5   4   9        0.07       -0.43      0.64 o 
   6   4   9        6.56        5.86      1.22 o 
   7   4   9        0.60       -0.78      1.47 o 
  -8   5   9       17.34       15.10      2.27 o 
  -7   5   9        4.23        1.70      1.49 o 
  -6   5   9        2.66        0.86      1.17 o 
  -5   5   9        6.42        5.55      1.15 o 
  -4   5   9       29.73       28.81      1.55 o 
  -3   5   9      480.53      450.72     75.57 o 
  -2   5   9      120.06      123.15     22.66 o 
  -1   5   9       12.99       13.92      1.17 o 
   0   5   9       11.12       11.61      2.09 o 
   1   5   9        7.16        5.86      1.16 o 
   2   5   9       41.96       38.27      2.91 o 
   3   5   9       16.48       13.80      1.64 o 
   4   5   9        4.06        4.15      1.01 o 
   5   5   9        0.00       -0.16      0.86 o 
   6   5   9        0.87       -0.09      0.96 o 
  -7   6   9        0.31        1.15      1.66 o 
  -6   6   9        0.37       -0.18      1.26 o 
  -5   6   9       19.03       18.70      1.71 o 
  -4   6   9        0.04       -0.65      0.88 o 
  -3   6   9        6.73        4.06      2.01 o 
  -2   6   9       72.72       68.06     12.42 o 
  -1   6   9       33.50       31.80      2.08 o 
   0   6   9        0.05        0.49      0.90 o 
   1   6   9        1.13        1.62      1.09 o 
   2   6   9       35.59       33.44      3.25 o 
   3   6   9       57.92       51.55      2.68 o 
   4   6   9        0.07       -0.96      0.96 o 
   5   6   9       17.06       23.48      2.27 o 
  -5   7   9        0.03       -0.22      1.11 o 
  -4   7   9        0.82        1.04      1.09 o 
  -3   7   9        7.82       12.89      2.20 o 
  -2   7   9       10.19        5.38      2.60 o 
  -1   7   9        8.19       11.77      1.82 o 
   0   7   9        6.05        3.98      1.23 o 
   1   7   9        0.29       -0.11      0.95 o 
   2   7   9        2.67        2.91      1.73 o 
   3   7   9        2.22       -0.36      1.05 o 
  -8   0  10       16.57       22.43      2.29 o 
  -6   0  10      471.85      422.73     10.54 o 
  -4   0  10       42.38       41.87      2.75 o 
  -2   0  10      346.78      353.42      6.24 o 
   0   0  10        1.38        0.10      0.39 o 
   2   0  10       21.51       23.89      1.36 o 
   4   0  10       45.57       37.26      2.56 o 
   6   0  10        5.42        4.65      1.81 o 
   8   0  10        2.96        1.26      1.89 o 
 -10   1  10        8.75       12.51      2.12 o 
  -9   1  10       74.53       73.01      2.80 o 
  -8   1  10        0.18       -0.89      0.89 o 
  -7   1  10       15.77       15.13      1.24 o 
  -6   1  10      165.14      160.75      2.62 o 
  -5   1  10        1.49        0.27      0.65 o 
  -4   1  10       37.94       35.73      2.07 o 
  -3   1  10        7.54       11.51      1.93 o 
  -2   1  10       29.35       33.92      1.36 o 
  -1   1  10      245.29      242.60      2.39 o 
   0   1  10       29.27       31.03      3.20 o 
   1   1  10        5.40        7.55      0.88 o 
   2   1  10      162.88      160.86      2.14 o 
   3   1  10       26.99       22.37      0.85 o 
   4   1  10       29.65       27.62      1.16 o 
   5   1  10       81.15       84.66      2.84 o 
   6   1  10       11.96       13.73      1.71 o 
   7   1  10        5.85        5.97      1.38 o 
   8   1  10       36.46       36.83      6.56 o 
 -10   2  10        0.21       -0.41      1.45 o 
  -9   2  10        2.52        1.84      1.55 o 
  -8   2  10       82.07       83.06      3.17 o 
  -7   2  10       19.59       22.21      1.69 o 
  -6   2  10       19.15       19.61      2.35 o 
  -5   2  10       10.02       10.11      1.39 o 
  -4   2  10        2.58        1.73      0.90 o 
  -3   2  10       48.94       62.86      1.80 o 
  -2   2  10       95.15       96.23      2.05 o 
  -1   2  10      105.49       81.64      9.61 o 
   0   2  10       21.94       16.54      1.71 o 
   1   2  10        5.89        7.71      0.64 o 
   2   2  10       63.44       60.03      1.21 o 
   3   2  10       23.74       26.88      1.16 o 
   4   2  10      131.97      118.27      2.13 o 
   5   2  10        0.30       -0.56      0.66 o 
   6   2  10       26.76       29.22      2.09 o 
   7   2  10       14.30       13.32      1.84 o 
   8   2  10       36.33       33.48      2.50 o 
  -9   3  10        6.13        6.09      1.82 o 
  -8   3  10        6.46        3.53      1.45 o 
  -7   3  10       37.74       32.54      1.87 o 
  -6   3  10      187.07      170.93      4.82 o 
  -5   3  10        0.02        0.88      0.95 o 
  -4   3  10       16.27       18.44      1.36 o 
  -3   3  10        4.59        3.11      0.83 o 
  -2   3  10        7.49       12.33      2.56 o 
  -1   3  10        6.84        5.55      0.83 o 
   0   3  10       25.46       25.03      1.24 o 
   1   3  10        3.98        3.67      0.49 o 
   2   3  10       16.82       17.11      1.01 o 
   3   3  10       23.73       20.50      1.58 o 
   4   3  10      448.16      437.46      6.04 o 
   5   3  10       53.09       51.60      2.22 o 
   6   3  10        0.64        0.52      0.86 o 
   7   3  10        0.89        0.74      1.15 o 
  -9   4  10        0.00        2.91      1.97 o 
  -8   4  10       12.13       15.52      3.37 o 
  -7   4  10        6.05        5.38      1.54 o 
  -6   4  10        1.52        0.38      0.91 o 
  -5   4  10      113.36      107.24      2.78 o 
  -4   4  10       54.27       53.55      1.96 o 
  -3   4  10        7.13        5.42      0.96 o 
  -2   4  10        0.13       -0.30      0.65 o 
  -1   4  10     1450.23     1279.18    235.91 o 
   0   4  10        0.31        0.28      0.58 o 
   1   4  10       24.95       24.93      1.57 o 
   2   4  10       21.07       23.85      1.35 o 
   3   4  10        3.11        3.93      0.73 o 
   4   4  10        6.42        9.71      0.96 o 
   5   4  10       10.96        9.05      0.99 o 
   6   4  10       60.81       56.96      2.00 o 
   7   4  10        1.59        1.33      1.13 o 
  -8   5  10        0.90        0.49      1.61 o 
  -7   5  10       16.01       16.23      2.34 o 
  -6   5  10        1.62        0.66      1.16 o 
  -5   5  10        4.39        3.66      0.99 o 
  -4   5  10        0.28       -0.04      0.82 o 
  -3   5  10      523.50      478.17     83.65 o 
  -2   5  10       57.54       61.36     12.04 o 
  -1   5  10        0.80        0.65      0.81 o 
   0   5  10       16.66       14.64      1.86 o 
   1   5  10        7.70       10.72      1.38 o 
   2   5  10       65.13       50.40      2.41 o 
   3   5  10        4.65        6.41      1.34 o 
   4   5  10       12.83       14.86      1.20 o 
   5   5  10        7.21        8.03      1.23 o 
   6   5  10        1.42        1.83      1.11 o 
  -6   6  10        2.94        4.16      1.58 o 
  -5   6  10       15.50       12.94      1.53 o 
  -4   6  10       18.69       20.53      1.71 o 
  -3   6  10        0.20        0.53      0.74 o 
  -2   6  10        7.89        8.08      1.34 o 
  -1   6  10       12.03       13.81      1.69 o 
   0   6  10        2.34        0.43      0.93 o 
   1   6  10        7.61        7.20      1.26 o 
   2   6  10        0.63        0.60      0.92 o 
   3   6  10        0.11        0.53      0.92 o 
   4   6  10        6.54        5.59      1.48 o 
   5   6  10       17.39       21.03      2.76 o 
  -4   7  10        4.11        4.79      1.26 o 
  -3   7  10       22.43       27.33      2.06 o 
  -2   7  10       86.72       80.08     22.22 o 
  -1   7  10        0.08       -1.00      1.05 o 
   0   7  10      121.77      127.05      3.96 o 
   1   7  10       24.05       22.02      2.56 o 
   2   7  10        0.32        0.87      0.96 o 
   3   7  10        0.67        1.96      1.76 o 
  -9   0  11        2.20       -1.30      1.30 o 
  -7   0  11     1915.14     1977.79     15.27 o 
  -5   0  11      724.96      641.60     10.32 o 
  -3   0  11       19.30       12.59      1.69 o 
  -1   0  11      453.25      522.58      5.44 o 
   1   0  11       17.94       22.24      0.97 o 
   3   0  11       66.06       66.05      2.56 o 
   5   0  11       36.33       28.59      2.56 o 
   7   0  11        7.58       10.31      2.50 o 
 -10   1  11       27.87       34.38      3.97 o 
  -9   1  11       20.82       18.57      1.79 o 
  -8   1  11        9.37        8.86      1.37 o 
  -7   1  11      166.11      163.10      4.61 o 
  -6   1  11      129.86      125.80      2.42 o 
  -5   1  11      146.81      140.33      3.48 o 
  -4   1  11      103.78       76.69     10.67 o 
  -3   1  11        0.07        0.30      0.87 o 
  -2   1  11      299.74      310.06     12.43 o 
  -1   1  11      165.25      195.89      3.27 o 
   0   1  11        1.47        1.22      0.37 o 
   1   1  11        1.33        0.36      0.35 o 
   2   1  11       67.98       66.81      1.27 o 
   3   1  11        0.49        0.45      0.40 o 
   4   1  11       18.84       19.21      1.05 o 
   5   1  11        3.47        2.63      1.02 o 
   6   1  11        1.34        1.63      1.13 o 
   7   1  11       25.93       24.82      2.21 o 
   8   1  11        6.82        8.11      3.21 o 
  -9   2  11        4.05        5.43      1.68 o 
  -8   2  11        0.93        0.73      1.05 o 
  -7   2  11       10.52       11.25      1.39 o 
  -6   2  11       25.64       28.79      1.68 o 
  -5   2  11       30.44       28.91      2.02 o 
  -4   2  11        0.00       -0.10      0.84 o 
  -3   2  11      232.13      236.28      3.44 o 
  -2   2  11        1.50        0.57      0.56 o 
  -1   2  11        0.21       -0.20      0.40 o 
   0   2  11      144.06      130.47     10.95 o 
   1   2  11       65.46       65.78      1.24 o 
   2   2  11        2.09        2.83      0.55 o 
   3   2  11       32.83       30.24      1.22 o 
   4   2  11       13.86       11.52      0.93 o 
   5   2  11        1.83        2.25      0.70 o 
   6   2  11       16.57       18.41      1.83 o 
   7   2  11       28.36       26.68      2.38 o 
  -9   3  11        3.14        5.58      1.77 o 
  -8   3  11        1.20        2.12      1.34 o 
  -7   3  11       36.31       29.76      1.90 o 
  -6   3  11       23.72       25.56      1.71 o 
  -5   3  11        1.28        0.86      1.03 o 
  -4   3  11        0.21       -0.69      0.69 o 
  -3   3  11        7.06        6.90      1.03 o 
  -2   3  11      346.18      338.88      4.11 o 
  -1   3  11       20.39       18.36      3.78 o 
   0   3  11        4.16        2.13      0.47 o 
   1   3  11       40.72       40.78      1.09 o 
   2   3  11       31.65       30.15      1.21 o 
   3   3  11      149.83      146.77      2.44 o 
   4   3  11       40.88       43.73      1.55 o 
   5   3  11        3.42        2.50      0.76 o 
   6   3  11        6.30        5.99      0.95 o 
   7   3  11        1.34        0.39      1.19 o 
  -8   4  11       13.62        8.26      1.85 o 
  -7   4  11       47.66       33.63      2.55 o 
  -6   4  11        9.09        7.40      1.22 o 
  -5   4  11       91.60       82.48      3.03 o 
  -4   4  11       19.09       20.79      1.53 o 
  -3   4  11      266.34      274.28      9.17 o 
  -2   4  11       12.41        6.78      2.56 o 
  -1   4  11      663.76      592.68    104.20 o 
   0   4  11       27.01       25.15      2.94 o 
   1   4  11       20.34       19.70      1.58 o 
   2   4  11       11.54       13.03      1.71 o 
   3   4  11       22.11       20.70      1.19 o 
   4   4  11      135.06      129.01      2.51 o 
   5   4  11        1.44        1.10      0.77 o 
   6   4  11       62.41       58.55      2.04 o 
  -7   5  11        8.90        6.92      1.63 o 
  -6   5  11       15.02       13.61      1.90 o 
  -5   5  11        7.98        6.57      1.04 o 
  -4   5  11       24.38       27.07      1.71 o 
  -3   5  11       56.96       57.43      2.13 o 
  -2   5  11       95.58       96.55     23.74 o 
  -1   5  11       59.50       49.47     11.20 o 
   0   5  11       19.64       17.74      1.68 o 
   1   5  11       25.20       20.75      1.67 o 
   2   5  11       62.77       50.95      2.44 o 
   3   5  11       16.98       18.31      2.29 o 
   4   5  11        6.03        6.39      1.13 o 
   5   5  11       11.45       10.51      1.36 o 
   6   5  11        0.05       -1.20      1.91 o 
  -6   6  11        0.93        1.46      1.38 o 
  -5   6  11        3.93        4.80      1.21 o 
  -4   6  11        2.79        3.39      0.97 o 
  -3   6  11        3.01        1.58      0.86 o 
  -2   6  11        1.09        0.98      2.99 o 
  -1   6  11       43.78       35.33      7.32 o 
   0   6  11        0.94       -0.36      0.85 o 
   1   6  11        1.64        1.03      1.00 o 
   2   6  11        0.39       -0.27      1.11 o 
   3   6  11        2.39        1.67      1.10 o 
   4   6  11        0.05        0.79      1.08 o 
  -4   7  11        3.77        3.34      1.25 o 
  -3   7  11        5.49        5.58      2.27 o 
  -2   7  11       63.65       54.09     14.38 o 
  -1   7  11        8.12        7.11      2.61 o 
   0   7  11        0.17       -0.46      0.96 o 
   1   7  11        4.72        3.51      1.39 o 
   2   7  11        4.16        1.81      1.20 o 
 -10   0  12       21.89       24.39      3.85 o 
  -8   0  12       24.34       25.73      2.27 o 
  -6   0  12      243.76      240.66      4.84 o 
  -4   0  12       30.70       22.97      2.48 o 
  -2   0  12      632.08      725.66      9.80 o 
   0   0  12     1450.49     1462.63     25.46 o 
   2   0  12       23.85       26.02      1.07 o 
   4   0  12      510.23      463.47      8.86 o 
   6   0  12       26.37       23.48      2.98 o 
   8   0  12        3.80        2.23      1.94 o 
 -10   1  12       17.93       17.42      2.40 o 
  -9   1  12        0.92        1.60      1.26 o 
  -8   1  12        1.36        0.50      1.06 o 
  -7   1  12        1.81       -0.57      0.73 o 
  -6   1  12       29.11       30.90      1.51 o 
  -5   1  12      596.24      541.02     15.52 o 
  -4   1  12        6.14        5.11      1.11 o 
  -3   1  12       27.08       24.56      1.73 o 
  -2   1  12      394.33      439.51      9.29 o 
  -1   1  12      384.59      445.16      8.46 o 
   0   1  12        3.04        4.17      0.51 o 
   1   1  12      246.89      221.65     20.34 o 
   2   1  12        4.97        5.24      0.73 o 
   3   1  12       73.65       75.23      1.63 o 
   4   1  12        1.65        2.72      0.77 o 
   5   1  12       11.34       10.35      1.43 o 
   6   1  12       29.78       30.53      2.13 o 
   7   1  12       20.71       20.07      3.07 o 
  -9   2  12        6.72        9.10      2.52 o 
  -8   2  12        8.96       10.28      1.86 o 
  -7   2  12       27.95       29.13      2.36 o 
  -6   2  12        1.03        1.77      0.89 o 
  -5   2  12        0.33        0.63      0.99 o 
  -4   2  12        1.73        1.15      1.32 o 
  -3   2  12       56.13       63.22      2.12 o 
  -2   2  12       13.28       16.47      1.17 o 
  -1   2  12       28.30       23.27      1.02 o 
   0   2  12        1.39        0.96      0.50 o 
   1   2  12       15.66       11.53      1.36 o 
   2   2  12        7.98        9.30      0.80 o 
   3   2  12        5.37        3.68      0.66 o 
   4   2  12        1.74        3.34      1.10 o 
   5   2  12        0.92       -0.09      0.74 o 
   6   2  12        5.19        4.93      1.37 o 
   7   2  12        1.74        4.13      1.59 o 
  -9   3  12        2.44        0.71      1.41 o 
  -8   3  12       23.01       18.16      2.22 o 
  -7   3  12        6.33        4.76      1.20 o 
  -6   3  12        3.13        2.23      0.99 o 
  -5   3  12       34.40       31.56      2.12 o 
  -4   3  12        5.08        7.27      1.09 o 
  -3   3  12       81.59       84.26      3.87 o 
  -2   3  12       11.34        8.48      0.99 o 
  -1   3  12      347.81      309.95     55.79 o 
   0   3  12       36.93       28.05      3.58 o 
   1   3  12      203.61      184.57      3.78 o 
   2   3  12       16.27       18.87      1.05 o 
   3   3  12      201.27      187.89      2.80 o 
   4   3  12       22.50       21.69      1.25 o 
   5   3  12        0.34        1.53      1.14 o 
   6   3  12        7.05        5.77      0.97 o 
   7   3  12        0.07       -0.39      1.47 o 
  -8   4  12        0.36       -1.20      1.45 o 
  -7   4  12       20.90       16.86      4.37 o 
  -6   4  12        0.29        0.60      1.01 o 
  -5   4  12        0.72       -0.21      1.04 o 
  -4   4  12        0.28        0.18      0.77 o 
  -3   4  12        7.39        7.66      1.09 o 
  -2   4  12       30.16       29.86      5.78 o 
  -1   4  12       80.42       76.39     16.59 o 
   0   4  12      264.32      245.77     37.12 o 
   1   4  12       44.02       40.62      2.84 o 
   2   4  12       19.63       18.23      1.80 o 
   3   4  12        1.73        1.27      0.67 o 
   4   4  12       37.43       37.75      1.71 o 
   5   4  12        5.16        0.74      0.75 o 
   6   4  12        0.13        0.65      0.87 o 
  -7   5  12       10.65       11.09      1.99 o 
  -6   5  12       20.17       20.01      2.20 o 
  -5   5  12       14.09       11.98      1.24 o 
  -4   5  12       17.86       21.25      1.82 o 
  -3   5  12       40.50       48.08      2.10 o 
  -2   5  12        0.55        0.38      0.70 o 
  -1   5  12        0.91        0.34      0.84 o 
   0   5  12        0.06        0.75      0.83 o 
   1   5  12        0.00       -0.78      0.80 o 
   2   5  12        3.45        1.54      0.99 o 
   3   5  12        7.32        8.17      1.42 o 
   4   5  12        9.00        5.63      1.08 o 
   5   5  12        3.91        3.39      1.08 o 
  -6   6  12       14.69       13.33      2.47 o 
  -5   6  12        2.17        1.32      1.33 o 
  -4   6  12        0.29        0.24      0.96 o 
  -3   6  12       17.44       20.58      1.66 o 
  -2   6  12        0.28        0.31      1.68 o 
  -1   6  12       12.99        7.91      4.03 o 
   0   6  12       15.93       13.76      1.74 o 
   1   6  12        0.14       -0.66      0.92 o 
   2   6  12       21.24       19.81      2.01 o 
   3   6  12        0.62        1.17      1.17 o 
   4   6  12        7.46        4.70      1.37 o 
  -3   7  12        1.86        0.16      1.15 o 
  -2   7  12        0.00        0.25      1.12 o 
  -1   7  12        7.81        6.98      3.69 o 
   0   7  12        5.35        5.61      1.68 o 
   1   7  12        0.79        2.71      1.20 o 
  -9   0  13       14.88       10.60      1.99 o 
  -7   0  13      403.53      359.93     13.22 o 
  -5   0  13       53.30       56.39      3.55 o 
  -3   0  13        1.17        2.44      1.27 o 
  -1   0  13      179.54      202.59      4.98 o 
   1   0  13      258.64      309.22      8.78 o 
   3   0  13      108.80      105.69      2.15 o 
   5   0  13       20.42       15.91      2.32 o 
   7   0  13        2.71        4.16      2.06 o 
  -9   1  13        8.23       11.03      1.57 o 
  -8   1  13        0.87        1.50      1.09 o 
  -7   1  13        0.35       -0.87      0.87 o 
  -6   1  13      106.61       99.81      2.65 o 
  -5   1  13      699.85      587.98      9.96 o 
  -4   1  13       52.31       49.66      3.65 o 
  -3   1  13        2.18        1.59      0.91 o 
  -2   1  13        7.33        8.52      0.96 o 
  -1   1  13       25.55       23.23      1.03 o 
   0   1  13      261.16      265.27      5.08 o 
   1   1  13        3.65        3.69      0.82 o 
   2   1  13       29.40       33.61      2.09 o 
   3   1  13        6.78        5.91      0.78 o 
   4   1  13       27.59       27.07      1.85 o 
   5   1  13        0.35        0.58      1.30 o 
   6   1  13       23.02       23.35      2.00 o 
   7   1  13        1.80        2.64      1.37 o 
  -9   2  13        0.21        0.18      1.46 o 
  -8   2  13        0.15        0.55      1.08 o 
  -7   2  13        1.77        1.93      1.03 o 
  -6   2  13        2.24       -0.89      0.98 o 
  -5   2  13       12.47       11.27      1.86 o 
  -4   2  13       32.12       30.64      2.31 o 
  -3   2  13      235.58      236.49      3.46 o 
  -2   2  13       95.48      106.82      3.52 o 
  -1   2  13        1.83        1.32      0.52 o 
   0   2  13        0.87        1.53      0.46 o 
   1   2  13       53.61       44.76      4.60 o 
   2   2  13        0.47        0.02      0.42 o 
   3   2  13        1.29        1.21      0.57 o 
   4   2  13       14.03       13.41      1.03 o 
   5   2  13        0.25       -0.85      0.85 o 
   6   2  13        0.01        0.12      1.08 o 
   7   2  13        0.36        0.02      1.35 o 
  -9   3  13        6.16        8.47      1.87 o 
  -8   3  13        2.03        2.01      1.49 o 
  -7   3  13      100.93       89.51      2.85 o 
  -6   3  13        6.97        9.37      1.34 o 
  -5   3  13      110.81       91.02      3.12 o 
  -4   3  13       34.14       33.48      1.67 o 
  -3   3  13        0.52       -0.33      0.66 o 
  -2   3  13       36.48       38.66      1.73 o 
  -1   3  13       55.09       51.71      9.86 o 
   0   3  13       98.57       94.64     11.80 o 
   1   3  13      125.95      119.32     12.22 o 
   2   3  13        2.47        2.41      0.64 o 
   3   3  13       19.39       18.30      1.17 o 
   4   3  13       13.39       13.98      1.11 o 
   5   3  13        0.38        0.11      0.67 o 
   6   3  13       21.86       22.63      2.21 o 
  -8   4  13        0.60       -0.37      1.38 o 
  -7   4  13       27.22       25.98      3.00 o 
  -6   4  13      136.90      127.01      3.32 o 
  -5   4  13       16.35       18.41      1.94 o 
  -4   4  13        6.93        8.08      1.13 o 
  -3   4  13        0.00       -0.57      0.71 o 
  -2   4  13      479.78      434.79     74.03 o 
  -1   4  13      123.56      136.88     22.56 o 
   0   4  13       84.65       72.39     21.07 o 
   1   4  13        0.21       -0.39      0.93 o 
   2   4  13        0.04        0.29      0.63 o 
   3   4  13        2.97        3.48      0.97 o 
   4   4  13       29.31       29.38      1.49 o 
   5   4  13      106.17       90.98      2.35 o 
   6   4  13       11.50       10.37      1.27 o 
  -7   5  13        2.91        3.77      2.35 o 
  -6   5  13        0.58        1.40      1.26 o 
  -5   5  13        4.03        4.24      1.26 o 
  -4   5  13        0.74        2.07      1.43 o 
  -3   5  13        0.06        0.93      0.88 o 
  -2   5  13        0.52        1.22      0.79 o 
  -1   5  13        7.04        7.51      2.15 o 
   0   5  13       25.61       24.11      3.91 o 
   1   5  13        1.15        0.17      0.85 o 
   2   5  13       29.43       23.33      1.94 o 
   3   5  13       12.24       10.71      1.55 o 
   4   5  13        3.38        2.14      0.94 o 
   5   5  13        0.12       -0.52      0.97 o 
  -5   6  13        4.27        4.63      1.30 o 
  -4   6  13        2.86        3.87      1.24 o 
  -3   6  13        8.36        7.27      1.24 o 
  -2   6  13        0.13       -0.53      0.99 o 
  -1   6  13        1.89        0.49      1.75 o 
   0   6  13        4.09        3.19      0.94 o 
   1   6  13       30.17       34.09      2.32 o 
   2   6  13        0.03        1.08      0.99 o 
   3   6  13        1.40        1.24      1.20 o 
  -2   7  13        9.35        8.52      3.25 o 
  -1   7  13      123.63      126.90     38.97 o 
   0   7  13        0.61        0.48      0.88 o 
  -8   0  14       59.17       49.40      2.83 o 
  -6   0  14      132.94      126.34      5.36 o 
  -4   0  14       10.01       10.65      1.94 o 
  -2   0  14      235.04      265.88      6.20 o 
   0   0  14        3.25        5.21      1.08 o 
   2   0  14        0.17        0.89      0.69 o 
   4   0  14        1.06        0.12      1.33 o 
   6   0  14       51.82       46.36      3.66 o 
  -9   1  14       10.59       12.98      2.79 o 
  -8   1  14        0.33        2.11      1.16 o 
  -7   1  14       19.69       20.34      1.72 o 
  -6   1  14       22.91       26.19      1.81 o 
  -5   1  14      329.02      276.22     37.32 o 
  -4   1  14       54.10       54.99      2.44 o 
  -3   1  14        0.17       -0.42      1.20 o 
  -2   1  14        0.47        0.58      0.86 o 
  -1   1  14       32.45       35.53      1.26 o 
   0   1  14       99.05      113.97      2.92 o 
   1   1  14       31.29       33.67      1.08 o 
   2   1  14        8.45        7.83      1.09 o 
   3   1  14        4.05        4.50      0.79 o 
   4   1  14        2.14        1.87      0.72 o 
   5   1  14        0.12        0.18      0.97 o 
   6   1  14        3.37        2.04      1.22 o 
   7   1  14        3.15        5.14      1.46 o 
  -9   2  14       17.20       23.23      2.40 o 
  -8   2  14       17.76       16.32      1.97 o 
  -7   2  14       10.54        9.77      1.42 o 
  -6   2  14       61.32       50.35      2.62 o 
  -5   2  14       44.55       41.40      2.48 o 
  -4   2  14       68.71       61.79      2.63 o 
  -3   2  14       87.65       88.42      2.27 o 
  -2   2  14        2.45        3.68      0.79 o 
  -1   2  14       22.17       21.58      1.08 o 
   0   2  14       47.66       46.66      4.55 o 
   1   2  14       53.67       52.47      1.99 o 
   2   2  14        4.96        4.63      1.32 o 
   3   2  14       14.12       14.80      1.12 o 
   4   2  14        0.06        0.07      0.68 o 
   5   2  14        0.15        0.47      0.95 o 
   6   2  14        2.62        3.58      1.35 o 
  -8   3  14        0.13        0.57      1.11 o 
  -7   3  14        2.36        2.91      1.39 o 
  -6   3  14       44.37       44.20      2.58 o 
  -5   3  14       38.48       36.06      2.39 o 
  -4   3  14       14.57       16.00      1.51 o 
  -3   3  14       43.93       44.12      2.33 o 
  -2   3  14       30.77       31.51      1.62 o 
  -1   3  14        3.38        3.38      1.67 o 
   0   3  14      564.37      542.67     54.31 o 
   1   3  14       27.24       27.90      3.60 o 
   2   3  14        0.42        1.33      0.62 o 
   3   3  14       16.13       15.12      1.08 o 
   4   3  14        5.69        5.48      0.85 o 
   5   3  14       16.56       16.45      1.49 o 
   6   3  14       15.31       22.40      2.23 o 
  -8   4  14        0.01        0.13      1.36 o 
  -7   4  14        6.10        6.90      1.39 o 
  -6   4  14       16.03       16.43      1.64 o 
  -5   4  14       21.88       24.97      2.18 o 
  -4   4  14        6.52        5.94      1.06 o 
  -3   4  14        4.74        5.02      1.01 o 
  -2   4  14      233.68      222.87      3.68 o 
  -1   4  14       38.10       39.57      8.04 o 
   0   4  14        0.29        0.43      0.65 o 
   1   4  14        1.75        2.51      0.84 o 
   2   4  14        0.02        1.10      0.88 o 
   3   4  14       11.18        7.85      1.04 o 
   4   4  14        6.23        7.00      1.13 o 
   5   4  14       71.58       68.44      2.15 o 
  -7   5  14        1.21        3.93      1.58 o 
  -6   5  14        0.01       -0.71      0.94 o 
  -5   5  14        0.10        0.54      0.93 o 
  -4   5  14       65.40       61.26      2.30 o 
  -3   5  14        2.70        3.43      1.20 o 
  -2   5  14        1.82        0.72      0.74 o 
  -1   5  14        4.11        2.57      1.23 o 
   0   5  14       17.48       11.18      4.01 o 
   1   5  14        2.17        3.42      1.14 o 
   2   5  14        8.94        8.47      1.48 o 
   3   5  14        3.84        3.00      1.19 o 
   4   5  14       13.86       10.16      1.27 o 
  -5   6  14        0.07       -0.02      1.12 o 
  -4   6  14       17.29       21.93      3.18 o 
  -3   6  14        0.11        1.97      1.34 o 
  -2   6  14        6.25        3.78      1.74 o 
  -1   6  14        6.85        6.47      2.29 o 
   0   6  14        1.43        1.52      0.90 o 
   1   6  14       14.92       22.92      2.17 o 
   2   6  14        4.69        4.67      1.38 o 
   3   6  14        0.14       -0.96      0.96 o 
  -9   0  15        0.62        2.35      2.22 o 
  -7   0  15        3.10        3.54      2.50 o 
  -5   0  15      267.31      240.29      6.97 o 
  -3   0  15       35.27       39.56      3.00 o 
  -1   0  15      131.98      136.55      3.24 o 
   1   0  15        1.64        0.79      0.72 o 
   3   0  15       31.24       31.24      2.67 o 
   5   0  15        5.42        3.64      1.57 o 
  -9   1  15        0.02        0.39      1.52 o 
  -8   1  15        8.57       10.57      1.51 o 
  -7   1  15        0.40        1.39      1.02 o 
  -6   1  15      330.24      307.23      7.99 o 
  -5   1  15       22.89       26.02      2.16 o 
  -4   1  15       29.54       33.67      2.16 o 
  -3   1  15      200.08      197.17      7.20 o 
  -2   1  15       34.63       34.93      3.25 o 
  -1   1  15        1.29        1.22      0.54 o 
   0   1  15       99.91      103.87      1.93 o 
   1   1  15       14.36       14.03      0.83 o 
   2   1  15        8.08        6.76      1.98 o 
   3   1  15       13.06       13.68      1.25 o 
   4   1  15        8.85        8.91      1.93 o 
   5   1  15       21.97       21.35      1.94 o 
   6   1  15        0.04       -0.78      1.05 o 
  -9   2  15       18.25       21.30      2.66 o 
  -8   2  15        0.12       -0.43      0.97 o 
  -7   2  15       21.28       22.73      1.86 o 
  -6   2  15        0.09       -0.44      1.22 o 
  -5   2  15       99.49       85.14      3.21 o 
  -4   2  15       67.78       71.09      2.89 o 
  -3   2  15      163.86      151.98      3.89 o 
  -2   2  15        0.18        0.06      0.65 o 
  -1   2  15       35.00       42.21      1.61 o 
   0   2  15       45.08       43.75      1.26 o 
   1   2  15        0.24        0.30      0.53 o 
   2   2  15        9.83       10.86      1.74 o 
   3   2  15        0.44        1.05      0.67 o 
   4   2  15        1.70        0.42      0.76 o 
   5   2  15        1.34        0.55      1.12 o 
   6   2  15        2.22        1.82      1.18 o 
  -8   3  15        0.01        0.74      1.18 o 
  -7   3  15       36.52       33.30      1.97 o 
  -6   3  15       17.72       17.86      2.08 o 
  -5   3  15       26.27       26.67      2.24 o 
  -4   3  15       15.94       20.62      2.07 o 
  -3   3  15        1.27        0.15      0.80 o 
  -2   3  15       59.14       58.51      1.99 o 
  -1   3  15        0.81       -0.04      0.70 o 
   0   3  15      503.29      397.34    136.65 o 
   1   3  15      184.89      189.03     22.37 o 
   2   3  15       11.21       11.03      2.08 o 
   3   3  15        3.95        3.63      0.77 o 
   4   3  15        2.11        2.90      0.95 o 
   5   3  15        3.30        3.34      1.04 o 
  -7   4  15        9.95       12.00      1.63 o 
  -6   4  15       20.44       20.82      2.26 o 
  -5   4  15       14.72       12.82      1.78 o 
  -4   4  15        2.92        1.35      0.93 o 
  -3   4  15        8.81       10.13      1.30 o 
  -2   4  15       30.37       29.27      2.12 o 
  -1   4  15      112.76      106.73     28.48 o 
   0   4  15       20.52       10.91      4.60 o 
   1   4  15        3.16        2.23      1.22 o 
   2   4  15        3.26        2.52      1.10 o 
   3   4  15       10.85        8.10      0.95 o 
   4   4  15        5.11        4.83      0.93 o 
   5   4  15        1.41        1.34      1.01 o 
  -6   5  15        1.83        1.50      1.17 o 
  -5   5  15       17.66       18.25      1.75 o 
  -4   5  15       24.58       29.44      1.84 o 
  -3   5  15       25.23       25.50      1.69 o 
  -2   5  15       14.92       16.21      1.80 o 
  -1   5  15        0.83       -0.44      1.04 o 
   0   5  15        4.90        2.48      1.30 o 
   1   5  15        7.76        7.02      2.04 o 
   2   5  15        0.24       -0.11      1.01 o 
   3   5  15       11.44       11.36      1.65 o 
   4   5  15        1.43        2.81      1.33 o 
  -4   6  15        5.46        5.91      1.28 o 
  -3   6  15        0.65        1.64      1.27 o 
  -2   6  15        7.38        7.15      1.95 o 
  -1   6  15        1.23       -0.45      0.97 o 
   0   6  15        0.10       -0.50      1.01 o 
   1   6  15       23.58       27.57      7.42 o 
   2   6  15        2.23        0.92      1.12 o 
  -8   0  16        0.08       -1.14      1.21 o 
  -6   0  16       25.18       31.94      3.29 o 
  -4   0  16        2.05        0.80      1.61 o 
  -2   0  16       29.68       31.01      2.87 o 
   0   0  16      194.70      205.37     10.10 o 
   2   0  16       28.77       31.65      1.82 o 
   4   0  16       25.48       21.93      2.51 o 
   6   0  16        0.56       -1.37      1.37 o 
  -9   1  16        3.52        2.73      1.32 o 
  -8   1  16       15.62       18.08      1.76 o 
  -7   1  16        3.86        2.07      1.05 o 
  -6   1  16       71.19       63.73      2.98 o 
  -5   1  16       36.00       34.69      2.37 o 
  -4   1  16      133.79      124.43      7.30 o 
  -3   1  16        0.11        1.87      1.03 o 
  -2   1  16        0.47        1.04      0.89 o 
  -1   1  16       41.53       46.02      1.44 o 
   0   1  16       10.79       13.05      0.85 o 
   1   1  16       25.32       24.94      1.22 o 
   2   1  16       39.59       36.73      1.61 o 
   3   1  16        1.20        0.58      0.65 o 
   4   1  16        0.19       -0.27      1.39 o 
   5   1  16       28.76       23.22      2.01 o 
   6   1  16        0.00        0.23      1.09 o 
  -8   2  16        5.00        5.24      1.38 o 
  -7   2  16        2.24        3.27      1.18 o 
  -6   2  16        1.88        0.14      1.15 o 
  -5   2  16      100.38      101.29      3.53 o 
  -4   2  16      358.81      356.27      9.65 o 
  -3   2  16        9.77       12.06      1.74 o 
  -2   2  16       50.17       55.67      1.91 o 
  -1   2  16       25.61       24.29      1.20 o 
   0   2  16      114.39      108.79      2.04 o 
   1   2  16        7.49        5.20      0.95 o 
   2   2  16      369.68      341.03     23.99 o 
   3   2  16       14.51       17.09      3.43 o 
   4   2  16       13.04       17.19      1.33 o 
   5   2  16        1.52       -0.61      0.97 o 
   6   2  16        5.04        5.36      1.51 o 
  -8   3  16        0.23       -0.37      1.10 o 
  -7   3  16        7.52        7.57      1.33 o 
  -6   3  16       10.89        9.16      1.82 o 
  -5   3  16        4.36        1.42      1.29 o 
  -4   3  16       12.88       17.79      1.94 o 
  -3   3  16        0.01       -0.27      0.73 o 
  -2   3  16       21.50       23.21      1.48 o 
  -1   3  16       13.48       16.85      1.65 o 
   0   3  16       58.85       48.04     15.22 o 
   1   3  16       37.22       41.30      3.03 o 
   2   3  16        1.81        1.54      0.64 o 
   3   3  16        0.02        0.35      0.60 o 
   4   3  16        1.67        1.29      0.92 o 
   5   3  16       30.24       31.13      2.32 o 
  -7   4  16        0.15       -0.97      0.97 o 
  -6   4  16        7.07        6.92      1.60 o 
  -5   4  16        5.55        5.65      1.51 o 
  -4   4  16        0.16       -0.67      0.91 o 
  -3   4  16        0.14       -0.79      1.30 o 
  -2   4  16        0.68        1.49      0.87 o 
  -1   4  16        0.19       -0.47      0.89 o 
   0   4  16        1.28       -0.19      1.19 o 
   1   4  16        0.21        0.44      1.26 o 
   2   4  16        0.28       -0.02      0.81 o 
   3   4  16       10.10       11.20      1.31 o 
   4   4  16       22.51       20.03      1.39 o 
  -6   5  16        0.45        1.02      1.16 o 
  -5   5  16       11.92       13.95      2.08 o 
  -4   5  16       17.53       16.02      1.62 o 
  -3   5  16        3.92        4.71      1.08 o 
  -2   5  16        3.72        3.00      1.18 o 
  -1   5  16        3.10        2.32      1.06 o 
   0   5  16       12.76       13.83      4.67 o 
   1   5  16       33.44       23.04      8.54 o 
   2   5  16        1.32        1.10      1.16 o 
   3   5  16        0.43        0.85      1.12 o 
  -3   6  16        0.38       -0.78      1.14 o 
  -2   6  16       12.66       14.76      1.95 o 
  -1   6  16        5.41        2.32      2.87 o 
   0   6  16       40.89       43.18     14.79 o 
   1   6  16        0.26        0.32      0.99 o 
  -7   0  17        3.22        3.89      1.41 o 
  -5   0  17       64.25       52.80      3.71 o 
  -3   0  17        1.07        1.35      1.62 o 
  -1   0  17        3.85        2.44      1.56 o 
   1   0  17       18.72       18.87      1.94 o 
   3   0  17        1.41        2.03      1.49 o 
   5   0  17        6.35        4.34      1.83 o 
  -8   1  17        0.00        0.62      1.22 o 
  -7   1  17        5.72        2.41      1.36 o 
  -6   1  17       76.78       61.82      4.22 o 
  -5   1  17        0.49       -1.25      1.25 o 
  -4   1  17        3.06        2.38      1.22 o 
  -3   1  17       25.95       24.40      1.93 o 
  -2   1  17        3.99        5.87      1.20 o 
  -1   1  17        1.33        0.22      0.57 o 
   0   1  17        9.76       11.32      0.95 o 
   1   1  17       70.21       76.43      3.56 o 
   2   1  17        2.04        1.24      0.82 o 
   3   1  17        2.73        2.58      0.88 o 
   4   1  17       28.04       29.96      2.08 o 
   5   1  17        3.31        2.23      1.22 o 
  -8   2  17        0.10        0.14      1.49 o 
  -7   2  17        1.14        1.02      1.31 o 
  -6   2  17       30.55       29.42      2.57 o 
  -5   2  17        7.80        5.46      1.45 o 
  -4   2  17      154.02      170.12      4.38 o 
  -3   2  17      120.42      127.23      3.78 o 
  -2   2  17        5.71        6.16      1.14 o 
  -1   2  17        0.02       -0.54      0.54 o 
   0   2  17       93.67      101.71      2.06 o 
   1   2  17       57.45       62.23      2.45 o 
   2   2  17       40.39       38.26      7.54 o 
   3   2  17        2.55        2.18      0.98 o 
   4   2  17        6.10        5.01      1.24 o 
   5   2  17        1.66        0.43      1.07 o 
  -7   3  17       13.29       15.04      1.69 o 
  -6   3  17       10.67       10.43      1.81 o 
  -5   3  17        3.19        1.53      1.17 o 
  -4   3  17        3.21        3.12      1.25 o 
  -3   3  17        3.16        3.27      0.95 o 
  -2   3  17       40.54       49.37      2.01 o 
  -1   3  17      104.56      110.99      3.43 o 
   0   3  17       19.29       23.22      1.85 o 
   1   3  17        6.85        5.71      1.24 o 
   2   3  17        5.38        4.55      0.98 o 
   3   3  17        0.73        0.19      0.74 o 
   4   3  17        0.00       -0.07      0.78 o 
  -7   4  17        0.62        0.63      1.46 o 
  -6   4  17        4.69        9.04      1.77 o 
  -5   4  17        5.55        6.88      1.66 o 
  -4   4  17        0.09       -0.11      0.89 o 
  -3   4  17        1.39        2.95      1.00 o 
  -2   4  17        0.65        0.35      0.82 o 
  -1   4  17       15.26       12.65      1.89 o 
   0   4  17        0.49        0.12      0.91 o 
   1   4  17        0.01        0.22      1.01 o 
   2   4  17        8.09        4.35      2.16 o 
   3   4  17        0.02        0.87      0.81 o 
   4   4  17        5.15        3.69      1.12 o 
  -5   5  17        7.81        7.53      1.80 o 
  -4   5  17        7.66        8.64      1.33 o 
  -3   5  17       10.11       15.36      3.80 o 
  -2   5  17        0.00        1.45      1.16 o 
  -1   5  17        5.66        1.40      1.68 o 
   0   5  17        0.03       -0.40      1.94 o 
   1   5  17        1.08        0.75      1.15 o 
   2   5  17       23.56       24.09      7.30 o 
  -2   6  17        4.34        3.86      1.46 o 
  -1   6  17        0.11       -0.96      0.96 o 
  -8   0  18        2.17        5.45      2.28 o 
  -6   0  18        1.25        1.08      1.82 o 
  -4   0  18       41.37       38.57      3.25 o 
  -2   0  18       12.64       16.37      2.38 o 
   0   0  18        7.77        4.34      1.12 o 
   2   0  18        2.35        2.45      1.52 o 
   4   0  18       10.35        9.19      2.16 o 
  -8   1  18        3.13        4.56      1.34 o 
  -7   1  18        8.39        8.21      1.74 o 
  -6   1  18        4.18        3.26      1.45 o 
  -5   1  18        2.03        1.16      1.26 o 
  -4   1  18       92.80       88.25      3.31 o 
  -3   1  18        2.32        3.36      1.23 o 
  -2   1  18       25.08       25.74      1.95 o 
  -1   1  18       21.75       23.52      1.45 o 
   0   1  18        8.08        9.50      0.93 o 
   1   1  18        3.31        3.56      0.90 o 
   2   1  18       81.09       85.76      2.44 o 
   3   1  18        0.19        0.22      0.93 o 
   4   1  18        1.96        2.29      1.17 o 
   5   1  18        0.29       -0.58      1.07 o 
  -8   2  18        3.06        3.85      1.23 o 
  -7   2  18       10.39        9.20      1.80 o 
  -6   2  18        1.08        0.41      1.26 o 
  -5   2  18       19.79       17.86      2.27 o 
  -4   2  18      306.97      287.75      5.58 o 
  -3   2  18       16.04       20.95      2.06 o 
  -2   2  18       10.67       11.22      1.30 o 
  -1   2  18       11.11       13.36      1.04 o 
   0   2  18        1.17        2.09      0.84 o 
   1   2  18       43.72       51.23      2.00 o 
   2   2  18       25.99       22.73      5.05 o 
   3   2  18        1.94        2.03      0.81 o 
   4   2  18        7.55        6.01      1.38 o 
  -7   3  18        0.24       -0.44      1.22 o 
  -6   3  18       17.37       18.55      3.60 o 
  -5   3  18       15.70       18.20      2.14 o 
  -4   3  18        3.08        2.05      1.25 o 
  -3   3  18        4.11        3.98      1.10 o 
  -2   3  18      199.32      218.22      9.43 o 
  -1   3  18       99.11      102.36      3.31 o 
   0   3  18       10.38        8.67      1.42 o 
   1   3  18        2.18        2.09      1.11 o 
   2   3  18        1.85        1.25      0.80 o 
   3   3  18        0.21       -0.01      0.80 o 
   4   3  18        2.24        1.64      0.89 o 
  -6   4  18        2.86        2.57      1.48 o 
  -5   4  18        1.92        2.70      1.55 o 
  -4   4  18        0.71        1.23      1.00 o 
  -3   4  18        0.19        0.83      0.97 o 
  -2   4  18        1.38       -0.80      0.95 o 
  -1   4  18        0.21        0.43      1.00 o 
   0   4  18        0.28       -0.50      0.89 o 
   1   4  18        0.19       -0.65      0.95 o 
   2   4  18        1.55        2.34      1.61 o 
   3   4  18        1.15        1.61      1.59 o 
  -4   5  18        0.02        0.97      1.05 o 
  -3   5  18        0.64        1.46      1.24 o 
  -2   5  18        0.38       -0.87      1.04 o 
  -1   5  18        1.11        1.26      1.26 o 
   0   5  18        6.89        3.70      1.41 o 
   1   5  18        3.40        2.09      1.30 o 
  -7   0  19        9.52       12.14      3.03 o 
  -5   0  19       23.62       26.30      3.05 o 
  -3   0  19       27.02       25.14      3.00 o 
  -1   0  19        0.03       -1.13      1.41 o 
   1   0  19        1.17        0.09      1.12 o 
   3   0  19        0.94       -0.72      1.20 o 
  -7   1  19        0.83        0.43      1.32 o 
  -6   1  19        0.69       -0.23      1.10 o 
  -5   1  19        7.34        4.50      1.34 o 
  -4   1  19       13.50       15.01      2.43 o 
  -3   1  19       10.58       10.86      1.78 o 
  -2   1  19       49.95       53.89      2.60 o 
  -1   1  19        0.03       -0.02      0.81 o 
   0   1  19        5.59        8.36      0.96 o 
   1   1  19       23.20       21.98      1.42 o 
   2   1  19        4.88        5.91      1.42 o 
   3   1  19       19.95       20.08      1.97 o 
   4   1  19        0.60        0.71      1.06 o 
  -7   2  19        3.41        2.92      1.57 o 
  -6   2  19        8.75        8.47      1.76 o 
  -5   2  19       75.71       71.91      3.34 o 
  -4   2  19        6.46        3.79      1.39 o 
  -3   2  19        3.46        3.70      1.45 o 
  -2   2  19       26.74       29.53      1.68 o 
  -1   2  19        0.74        0.24      0.63 o 
   0   2  19        0.29       -0.63      0.90 o 
   1   2  19      238.74      243.25      4.05 o 
   2   2  19       48.21       56.31      2.13 o 
   3   2  19        8.49        7.68      1.95 o 
   4   2  19        0.00       -1.07      1.07 o 
  -6   3  19        0.82        2.12      1.40 o 
  -5   3  19        5.26        1.92      1.70 o 
  -4   3  19        0.93        1.66      1.32 o 
  -3   3  19        1.81        2.95      1.16 o 
  -2   3  19       27.46       34.31      1.86 o 
  -1   3  19        0.12       -0.71      0.92 o 
   0   3  19       17.84       21.92      2.72 o 
   1   3  19        3.54        3.22      1.97 o 
   2   3  19        0.24       -0.72      0.72 o 
   3   3  19       12.63       10.63      2.51 o 
  -5   4  19        1.21        0.12      1.31 o 
  -4   4  19       16.71       24.05      2.38 o 
  -3   4  19        8.40        8.70      1.35 o 
  -2   4  19        1.24        0.30      2.15 o 
  -1   4  19       16.49       17.89      1.98 o 
   0   4  19        3.82        2.93      1.29 o 
   1   4  19       10.58        8.84      3.49 o 
   2   4  19        0.17       -0.50      1.27 o 
  -3   5  19        1.71       -0.98      1.05 o 
  -2   5  19        2.44        2.19      2.45 o 
  -1   5  19        0.06       -0.03      1.18 o 
   0   5  19        2.07        2.52      1.34 o 
  -6   0  20        0.16        5.69      2.49 o 
  -4   0  20        2.83        2.60      1.88 o 
  -2   0  20      120.41      119.77      5.02 o 
   0   0  20        4.94        7.05      1.30 o 
   2   0  20        4.25        5.87      1.81 o 
   4   0  20        7.51        8.59      2.31 o 
  -7   1  20        2.33        2.38      1.40 o 
  -6   1  20        3.23        2.89      1.37 o 
  -5   1  20        4.16        6.06      1.52 o 
  -4   1  20       49.23       50.45      2.87 o 
  -3   1  20        1.89        3.81      1.34 o 
  -2   1  20        0.42        0.35      1.10 o 
  -1   1  20        6.40        8.25      1.12 o 
   0   1  20        3.39        2.39      0.76 o 
   1   1  20       13.23       15.48      1.37 o 
   2   1  20        0.79       -0.02      0.78 o 
   3   1  20       68.44       73.06      3.09 o 
  -7   2  20        1.03        0.25      1.40 o 
  -6   2  20        1.36        1.83      1.44 o 
  -5   2  20        8.26        9.35      1.81 o 
  -4   2  20        1.56        0.60      1.21 o 
  -3   2  20       23.21       26.11      2.28 o 
  -2   2  20       28.23       29.95      3.39 o 
  -1   2  20        4.86        4.51      1.36 o 
   0   2  20       30.42       30.11      2.01 o 
   1   2  20        6.79        6.97      1.15 o 
   2   2  20        3.17        3.79      1.08 o 
   3   2  20        0.60        0.33      0.90 o 
  -6   3  20        7.43       13.38      2.17 o 
  -5   3  20        2.23        0.61      1.32 o 
  -4   3  20       17.57       22.33      3.41 o 
  -3   3  20       58.46       67.43      3.20 o 
  -2   3  20        2.29        2.19      1.01 o 
  -1   3  20        3.10        4.76      1.41 o 
   0   3  20       11.42       12.01      1.66 o 
   1   3  20        1.11        1.56      1.77 o 
   2   3  20        0.25       -0.57      1.02 o 
  -4   4  20        0.04        0.17      1.37 o 
  -3   4  20        0.98        1.63      1.35 o 
  -2   4  20        0.00       -0.70      1.10 o 
  -1   4  20        2.75        4.46      1.57 o 
   0   4  20        6.82        9.05      1.63 o 
   1   4  20        0.28       -0.69      1.03 o 
  -5   0  21        6.32        3.77      1.91 o 
  -3   0  21        1.64       -0.24      1.81 o 
  -1   0  21        0.01       -0.65      1.54 o 
   1   0  21        0.52        0.69      1.54 o 
   3   0  21       49.51       52.66      3.86 o 
  -6   1  21        2.43        1.13      1.26 o 
  -5   1  21        1.18        1.73      1.25 o 
  -4   1  21        1.80        1.78      1.33 o 
  -3   1  21        2.54        0.56      1.26 o 
  -2   1  21        2.77        4.43      1.42 o 
  -1   1  21        7.82        7.74      1.48 o 
   0   1  21        3.48        4.71      1.25 o 
   1   1  21       19.47       19.82      1.60 o 
   2   1  21        4.10        4.42      1.38 o 
   3   1  21       14.11       16.77      1.90 o 
  -6   2  21        0.30        1.78      1.40 o 
  -5   2  21       16.78       17.27      2.24 o 
  -4   2  21        0.14       -1.24      1.24 o 
  -3   2  21        1.12        1.67      2.92 o 
  -2   2  21        4.47        6.33      1.73 o 
  -1   2  21        1.23        1.72      2.11 o 
   0   2  21       13.11       11.91      1.53 o 
   1   2  21        0.62        1.06      0.90 o 
   2   2  21        1.98        3.14      1.19 o 
  -5   3  21        4.21        7.86      1.73 o 
  -4   3  21        0.49       -0.34      1.81 o 
  -3   3  21       69.96       83.49      6.84 o 
  -2   3  21        3.57        2.22      1.41 o 
  -1   3  21       21.42       23.54      2.13 o 
   0   3  21        0.36       -1.41      1.72 o 
   1   3  21        4.63        6.30      2.18 o 
  -3   4  21        1.80        1.45      1.38 o 
  -2   4  21        4.04        7.67      1.64 o 
  -1   4  21       17.18       14.52      1.88 o 
  -6   0  22        5.31        3.09      2.13 o 
  -4   0  22        9.36       13.96      2.85 o 
  -2   0  22        0.00       -1.43      1.43 o 
   0   0  22        6.43        7.50      1.94 o 
   2   0  22        4.03        3.42      1.70 o 
  -6   1  22        2.27        1.91      1.49 o 
  -5   1  22        5.86        5.95      1.58 o 
  -4   1  22        0.96        3.06      1.39 o 
  -3   1  22       29.51       26.77      2.41 o 
  -2   1  22        3.68        2.11      1.31 o 
  -1   1  22        3.82        3.96      1.34 o 
   0   1  22       10.12       14.39      1.77 o 
   1   1  22        1.46        2.71      1.02 o 
   2   1  22       27.87       29.56      2.27 o 
  -5   2  22        0.08       -0.60      1.25 o 
  -4   2  22        0.65       -1.19      1.19 o 
  -3   2  22        0.34        1.71      2.07 o 
  -2   2  22        0.62        2.01      1.39 o 
  -1   2  22        2.65        2.47      1.96 o 
   0   2  22        4.81        4.04      1.96 o 
   1   2  22        4.18        4.92      1.34 o 
  -4   3  22        6.34        7.39      1.83 o 
  -3   3  22       44.48       48.96      3.25 o 
  -2   3  22        0.49        0.05      1.16 o 
  -1   3  22        0.14       -0.48      1.49 o 
   0   3  22        0.02       -0.41      1.87 o 
  -5   0  23        1.42       -1.29      2.00 o 
  -3   0  23       47.90       49.83      3.77 o 
  -1   0  23       43.03       45.33      3.66 o 
   1   0  23       16.17       22.41      2.93 o 
  -4   1  23        6.82        7.98      1.74 o 
  -3   1  23        1.34        2.49      1.44 o 
  -2   1  23        5.78        8.41      2.10 o 
  -1   1  23        4.64        6.03      1.59 o 
   0   1  23        0.55        0.30      1.88 o 
  -4   2  23        2.08        2.64      1.48 o 
  -3   2  23        0.06       -0.84      1.30 o 
  -2   2  23        0.10       -1.27      1.80 o 
  -1   2  23        0.06       -1.76      1.76 o 
   0   2  23        0.00       -1.63      2.01 o 
  -2   0  24        1.53        2.19      2.11 o 
                                                 
